# Supplementary material for: The influence of tissue pH and RNA integrity number on gene expression of human postmortem brain
Source: Front Psychiatry. 2023 Jul 14;14:1156524. doi: 10.3389/fpsyt.2023.1156524 (PMC10379646; doi:10.3389/fpsyt.2023.1156524)
Supplement: Supplementary file 1 [file Data_Sheet_1.XLSX]

## Sheet: Supplementary Table 1
Supplementary Table 1. Gene set whose expression was correlated with tissue pH.
Gene Symbol	Correlation coefficient	p value	q value
WWC1	0.91	1.8302e-05	0.0274258
LMBR1	-0.91	2.0008e-05	0.0274258
RAI14	-0.9	2.11256e-05	0.0274258
GPT2	-0.9	3.17859e-05	0.0274258
SLC25A18	-0.9	3.50958e-05	0.0274258
BMERB1	0.89	5.7698e-05	0.0274258
RTN1	0.88	6.86606e-05	0.0274258
SLC29A1	0.88	7.40558e-05	0.0274258
ATP1A1	0.88	8.00559e-05	0.0274258
KLHL25	-0.88	8.18204e-05	0.0274258
GLS2	0.88	8.29244e-05	0.0274258
ST6GALNAC6	-0.88	8.52421e-05	0.0274258
SAMD4B	-0.88	8.67566e-05	0.0274258
ST3GAL6	0.87	9.08054e-05	0.0274258
PRSS16	0.87	9.13872e-05	0.0274258
PAMR1	-0.87	9.67977e-05	0.0274258
CGNL1	-0.87	9.94768e-05	0.0274258
SLC44A2	-0.87	0.000105122	0.0274258
SH3GL2	0.87	0.000110384	0.0274258
PLXNB1	-0.87	0.000111676	0.0274258
NSF	0.87	0.000112698	0.0274258
VSNL1	0.87	0.000115986	0.0274258
NDRG2	-0.87	0.000116306	0.0274258
FBXL2	0.87	0.000117154	0.0274258
YWHAB	0.87	0.000117467	0.0274258
BCAN	-0.87	0.000119448	0.0274258
AMPH	0.87	0.000124321	0.0274258
DDX24	0.87	0.000127314	0.0274258
VEGFB	-0.87	0.000127397	0.0274258
PNMA6A	0.87	0.000131536	0.0274258
MIR99AHG	-0.86	0.000142366	0.0274258
NIBAN2	-0.86	0.0001476	0.0274258
DENND2B	-0.86	0.000148608	0.0274258
KIF1B	-0.86	0.000151692	0.0274258
FAM216A	0.86	0.000151827	0.0274258
TP53I13	-0.86	0.000153689	0.0274258
GOT1	0.86	0.000153696	0.0274258
EZR	-0.86	0.000155296	0.0274258
VAMP1	0.86	0.000159786	0.0274258
TMEM94	-0.86	0.000161572	0.0274258
SGIP1	0.86	0.000164639	0.0274258
MTA2	-0.86	0.000169174	0.0274258
SYF2	-0.86	0.000169866	0.0274258
NCALD	0.86	0.000170976	0.0274258
PPM1E	0.86	0.000171723	0.0274258
NMNAT2	0.86	0.000173629	0.0274258
C5	-0.86	0.000185225	0.0274258
RELL2	0.86	0.000191422	0.0274258
MFSD6	0.86	0.000192681	0.0274258
EEF2	-0.85	0.000198634	0.0274258
SLC18B1	-0.85	0.000199616	0.0274258
RTN3	0.85	0.000218458	0.0274258
EFEMP2	-0.85	0.000222804	0.0274258
KIFAP3	0.85	0.000234232	0.0274258
PIEZO1	-0.85	0.000235002	0.0274258
GOT2	0.85	0.000237217	0.0274258
SCG5	0.85	0.000244645	0.0274258
PDGFRB	-0.85	0.000256085	0.0274258
TTYH1	-0.85	0.000256439	0.0274258
LIAS	0.85	0.000257544	0.0274258
CST3	-0.85	0.00026039	0.0274258
XKR6	-0.85	0.000260508	0.0274258
ZNF768	-0.85	0.00026461	0.0274258
TTC38	-0.85	0.000265459	0.0274258
TRIL	-0.85	0.000265924	0.0274258
ABL1	-0.85	0.000275304	0.0274258
CREG2	0.84	0.000277874	0.0274258
NEO1	-0.84	0.000278247	0.0274258
PITHD1	0.84	0.000281068	0.0274258
PPP3CB	0.84	0.000282147	0.0274258
NELL2	0.84	0.00028335	0.0274258
CYP11A1	-0.84	0.00028531	0.0274258
GAREM2	-0.84	0.000286141	0.0274258
POLDIP2	0.84	0.000289673	0.0274258
TMLHE	-0.84	0.000292216	0.0274258
EXOC4	-0.84	0.000294106	0.0274258
VKORC1L1	0.84	0.000296543	0.0274258
SYT17	-0.84	0.0002973	0.0274258
SEC14L2	-0.84	0.000299866	0.0274258
IDH3B	0.84	0.00032334	0.0274258
ITGB5	-0.84	0.000323955	0.0274258
NOTCH1	-0.84	0.000324566	0.0274258
NME4	-0.84	0.00032498	0.0274258
PAQR6	-0.84	0.00032584	0.0274258
PLEKHB1	-0.84	0.000333889	0.0274258
KAT6A	-0.84	0.000344403	0.0274258
SYP	0.84	0.000357557	0.0274258
WFS1	-0.84	0.000359021	0.0274258
FGFR3	-0.84	0.000359104	0.0274258
NEFM	0.84	0.000363592	0.0274258
ATP6V1D	0.84	0.000368135	0.0274258
C1orf216	0.84	0.000372546	0.0274258
INA	0.84	0.000375016	0.0274258
NDRG3	0.84	0.000376616	0.0274258
SELENON	-0.84	0.000382109	0.0274258
PGAM5	0.83	0.000396057	0.0274258
ASNS	0.83	0.000396112	0.0274258
IZUMO4	-0.83	0.000396581	0.0274258
EPDR1	0.83	0.000401154	0.0274258
CNTNAP1	0.83	0.000405182	0.0274258
EFR3A	0.83	0.000406764	0.0274258
PHGDH	-0.83	0.000410841	0.0274258
PTBP1	-0.83	0.000411272	0.0274258
LASP1	-0.83	0.000422185	0.0274258
PPIH	0.83	0.0004224	0.0274258
SORCS2	-0.83	0.000426007	0.0274258
TMEM51	-0.83	0.000428113	0.0274258
TRIM8	-0.83	0.000431605	0.0274258
NSG1	0.83	0.000432285	0.0274258
GRAMD2B	-0.83	0.000437429	0.0274258
ZCCHC24	-0.83	0.000441148	0.0274258
MXD4	-0.83	0.00044573	0.0274258
EMID1	-0.83	0.00044627	0.0274258
ACBD7	-0.83	0.000449036	0.0274258
AKT1	-0.83	0.00044984	0.0274258
LIN7B	0.83	0.000451333	0.0274258
FAM107A	-0.83	0.00045739	0.0274258
OXR1	0.83	0.000459493	0.0274258
XAF1	-0.83	0.000460491	0.0274258
ARHGAP19	-0.83	0.000460951	0.0274258
PRMT2	-0.83	0.000464428	0.0274258
STXBP1	0.83	0.000468735	0.0274258
SVOP	0.83	0.000469462	0.0274258
RTN4	0.83	0.000473248	0.0274258
CCT7	0.83	0.000474898	0.0274258
BCL7C	-0.83	0.000475981	0.0274258
GUCD1	-0.83	0.000480433	0.0274258
SMOX	-0.83	0.000488953	0.0274258
SLC27A1	-0.83	0.000489687	0.0274258
CACNA2D3	0.83	0.00049117	0.0274258
PLCG1	-0.83	0.000495304	0.0274258
TBL1X	-0.83	0.000496	0.0274258
SLC22A17	0.83	0.000497432	0.0274258
SLC7A10	-0.83	0.000508867	0.0274258
MAPKAPK3	-0.83	0.000510611	0.0274258
ATP2A2	0.82	0.000520587	0.0274258
TMEM268	0.82	0.000520929	0.0274258
ATP6V1E1	0.82	0.000521442	0.0274258
ATP5F1B	0.82	0.000527086	0.0274258
OMG	0.82	0.000527377	0.0274258
GPR37L1	-0.82	0.000527402	0.0274258
RXRA	-0.82	0.000528115	0.0274258
SRGAP1	-0.82	0.000528458	0.0274258
GPRASP2	0.82	0.000529556	0.0274258
PRKAA1	0.82	0.000531122	0.0274258
METRN	-0.82	0.000537216	0.0274258
RABGGTB	0.82	0.000537546	0.0274258
PHYHD1	-0.82	0.000540338	0.0274258
RAMP1	-0.82	0.000542822	0.0274258
MYL12B	0.82	0.000572862	0.0278517
MLLT11	0.82	0.000578903	0.0278517
KREMEN2	-0.82	0.000581519	0.0278517
CD81	-0.82	0.000585944	0.0278517
ROBO3	-0.82	0.00059352	0.0278517
INPPL1	-0.82	0.000599689	0.0278517
SMIM11	0.82	0.000600032	0.0278517
PLEKHO2	-0.82	0.00060137	0.0278517
ADGRG1	-0.82	0.000601992	0.0278517
ZDHHC3	0.82	0.000604002	0.0278517
NDUFV1	0.82	0.000605583	0.0278517
PLEC	-0.82	0.000610258	0.0278517
GARS1	0.82	0.000613505	0.0278517
SLX4	-0.82	0.000615663	0.0278517
ATP1B1	0.82	0.000615829	0.0278517
FXYD1	-0.82	0.000619746	0.0278517
TMEM216	-0.82	0.000621713	0.0278517
REEP1	0.82	0.000621841	0.0278517
CTDSP1	-0.82	0.000626683	0.0278517
STAMBPL1	0.82	0.000629115	0.0278517
CLSTN3	0.82	0.000629742	0.0278517
S100A1	-0.82	0.000633281	0.0278517
PRUNE2	0.82	0.000650592	0.0278517
PACSIN3	-0.82	0.000662334	0.0278517
ZNF25	0.82	0.000665059	0.0278517
TMEM130	0.82	0.000668541	0.0278517
TM9SF2	0.82	0.000670168	0.0278517
GCA	0.82	0.0006705	0.0278517
SOD3	-0.82	0.000677055	0.0278517
FLOT1	0.82	0.0006775	0.0278517
PANK2	0.82	0.000679398	0.0278517
MARS1	0.82	0.000684001	0.0278517
BST2	-0.81	0.000690556	0.0278517
ACTN2	0.81	0.000691446	0.0278517
CERS1	-0.81	0.000692112	0.0278517
RRAGB	0.81	0.000694789	0.0278517
RANBP9	0.81	0.000708208	0.0278517
DTX1	-0.81	0.000711062	0.0278517
STK38	-0.81	0.000712911	0.0278517
NTRK3	-0.81	0.000714747	0.0278517
JAG1	-0.81	0.000717652	0.0278517
MLC1	-0.81	0.000726507	0.0279943
VDAC3	0.81	0.000729823	0.0279943
C8orf82	-0.81	0.000742299	0.0279943
GRIN2C	-0.81	0.000744881	0.0279943
BBS9	0.81	0.000745602	0.0279943
HEPN1	-0.81	0.000750047	0.0279943
PFKP	0.81	0.000753406	0.0279943
CDCA7L	-0.81	0.000776923	0.0280804
ANKDD1A	-0.81	0.000782117	0.0280804
MAP2K1	0.81	0.000782324	0.0280804
FYCO1	-0.81	0.000786158	0.0280804
GLS	0.81	0.000787782	0.0280804
NDP	-0.81	0.000795737	0.0280804
TM2D3	0.81	0.000804318	0.0280804
SNCB	0.81	0.000806207	0.0280804
FBXW4	-0.81	0.000808137	0.0280804
AACS	0.81	0.000809897	0.0280804
DUSP12	0.81	0.000809997	0.0280804
LRP11	0.81	0.000815571	0.0280804
ZNF175	-0.81	0.000817209	0.0280804
PNMA8A	0.81	0.000820781	0.0280804
AGTPBP1	0.81	0.000831515	0.0280804
LEPROT	-0.81	0.000833847	0.0280804
UCHL1	0.81	0.000835477	0.0280804
ELAPOR2	0.81	0.00085095	0.0280804
TPD52L3	-0.81	0.000861661	0.0280804
TCEAL2	0.81	0.000862334	0.0280804
FAM234A	-0.81	0.000868013	0.0280804
CRYZL1	-0.81	0.000872169	0.0280804
TNNT1	-0.81	0.00087224	0.0280804
CNRIP1	0.81	0.000872693	0.0280804
TADA3	-0.81	0.000876116	0.0280804
SLC8B1	-0.81	0.000877333	0.0280804
ENHO	-0.81	0.000879688	0.0280804
TIAL1	-0.81	0.000883191	0.0280804
LFNG	-0.81	0.000884126	0.0280804
APP	0.81	0.000889442	0.0280804
EPRS1	0.81	0.000899817	0.0280804
UVSSA	-0.81	0.000900524	0.0280804
GLRB	0.8	0.000917238	0.0280804
ROM1	-0.8	0.000922756	0.0280804
CAVIN1	-0.8	0.000929229	0.0280804
ADPRHL1	0.8	0.00093276	0.0280804
DARS1	-0.8	0.000942519	0.0280804
TOMM20	0.8	0.000943654	0.0280804
MGME1	-0.8	0.000951668	0.0280804
VDAC1	0.8	0.000958481	0.0280804
POMT2	-0.8	0.000982882	0.0280804
MRPL21	0.8	0.000984808	0.0280804
ABCC10	-0.8	0.000985169	0.0280804
FAHD1	0.8	0.000988252	0.0280804
PHTF1	0.8	0.000992527	0.0280804
ATP5MJ	0.8	0.00099829	0.0280804
MAP2K5	0.8	0.00100488	0.0280804
NEU1	0.8	0.0010087	0.0280804
EXOSC1	-0.8	0.00101645	0.0280804
NRCAM	0.8	0.00102733	0.0280804
TIMM23	0.8	0.00102778	0.0280804
GFAP	-0.8	0.00103885	0.0280804
CHGA	0.8	0.00104335	0.0280804
RIPK1	-0.8	0.00104632	0.0280804
SNX14	0.8	0.0010483	0.0280804
PBXIP1	-0.8	0.00104973	0.0280804
PAK1	0.8	0.00105118	0.0280804
TBC1D15	0.8	0.00105271	0.0280804
PTN	-0.8	0.00105703	0.0280804
LAPTM4A	-0.8	0.00105842	0.0280804
DNER	0.8	0.00106346	0.0280804
MRPL9	0.8	0.00106371	0.0280804
VASH1	-0.8	0.00106754	0.0280804
YPEL5	0.8	0.00106898	0.0280804
HSDL1	0.8	0.00107549	0.0280804
PCNX3	-0.8	0.00109149	0.0280804
AUH	0.8	0.00109487	0.0280804
EXOSC5	0.8	0.00109904	0.0280804
CBS	-0.8	0.00110044	0.0280804
DNM3	0.8	0.00110178	0.0280804
EYS	-0.8	0.00110547	0.0280804
WDR74	0.8	0.00110823	0.0280804
CSE1L	0.8	0.00112416	0.0280804
SLC32A1	0.8	0.00112933	0.0280804
LRP10	-0.8	0.00112999	0.0280804
GABBR2	0.8	0.0011355	0.0280804
IKZF3	-0.8	0.00113748	0.0280804
DYNC1I1	0.8	0.00113854	0.0280804
CCDC9B	-0.8	0.00113983	0.0280804
AXL	-0.8	0.00115605	0.0280804
SDC4	-0.8	0.00115692	0.0280804
GPC6	-0.79	0.00116469	0.0280804
MAPK10	0.79	0.00116502	0.0280804
MPP1	0.79	0.0011658	0.0280804
DDAH2	-0.79	0.00116842	0.0280804
GOLIM4	-0.79	0.00116927	0.0280804
EIF2B4	-0.79	0.0011753	0.0280804
RNF13	0.79	0.00117835	0.0280804
MAPK9	0.79	0.00118885	0.0280804
SLC16A14	0.79	0.00119032	0.0280804
HACE1	-0.79	0.00119044	0.0280804
PKN1	-0.79	0.00119538	0.0280804
PLXNB2	-0.79	0.00119832	0.0280804
SNCAIP	-0.79	0.00119945	0.0280804
PCGF6	0.79	0.0012025	0.0280804
DNAJC24	0.79	0.00121287	0.0280804
CRB2	-0.79	0.00121295	0.0280804
SLC30A9	0.79	0.00122189	0.0280804
CDC40	0.79	0.00122243	0.0280804
DDX1	0.79	0.00122409	0.0280804
GAD1	0.79	0.00122742	0.0280804
COMMD3	0.79	0.00123102	0.0280804
NT5DC2	-0.79	0.00123315	0.0280804
TSFM	0.79	0.00123323	0.0280804
G6PC3	-0.79	0.00124391	0.0280804
RAP1GDS1	0.79	0.00124853	0.0280804
CEND1	0.79	0.0012507	0.0280804
BEX4	0.79	0.00125123	0.0280804
AFG3L2	0.79	0.00125286	0.0280804
ENO2	0.79	0.00126189	0.0280804
RAB33A	0.79	0.00126822	0.0280804
SMAP1	0.79	0.00127332	0.0280804
CHGB	0.79	0.00127568	0.0280804
JKAMP	0.79	0.00127892	0.0280804
ITFG1	0.79	0.00128337	0.0280804
CCND1	-0.79	0.00128418	0.0280804
ATP6AP2	0.79	0.00128425	0.0280804
CADPS	0.79	0.00129278	0.0280804
TMEM14B	0.79	0.00129722	0.0280804
RASL12	-0.79	0.00129818	0.0280804
TRIM37	0.79	0.00130211	0.0280804
SNX11	-0.79	0.00130224	0.0280804
STAG3L1	-0.79	0.00130565	0.0280804
PRODH	-0.79	0.00130819	0.0280804
TXN2	-0.79	0.00130922	0.0280804
SLC26A2	-0.79	0.00130965	0.0280804
CA10	0.79	0.00131	0.0280804
EPHA4	0.79	0.00131218	0.0280804
PCBP4	-0.79	0.00131248	0.0280804
POU2F1	-0.79	0.00133068	0.0280804
CCT4	0.79	0.00133277	0.0280804
UBQLN1	0.79	0.00133399	0.0280804
BEND6	0.79	0.00134728	0.0280804
PBLD	-0.79	0.00134937	0.0280804
HSP90B1	0.79	0.00135475	0.0280804
RUFY3	0.79	0.0013581	0.0280804
CSRP1	-0.79	0.00135884	0.0280804
WDR6	-0.79	0.00135886	0.0280804
CDK5RAP2	-0.79	0.00136461	0.0280804
PTPRK	0.79	0.00137516	0.0280804
NHERF1	-0.79	0.00137656	0.0280804
SPG21	-0.79	0.00138253	0.0280804
TWF2	0.79	0.00138643	0.0280804
STAT1	-0.79	0.00138825	0.0280804
NPTN	0.79	0.00140286	0.0280804
LGI4	-0.79	0.00141071	0.0280804
RENBP	-0.79	0.00141188	0.0280804
KCNJ10	-0.79	0.00141361	0.0280804
PCP4	0.79	0.00141538	0.0280804
STX10	-0.79	0.00141621	0.0280804
HDAC1	-0.79	0.00141625	0.0280804
HNRNPUL1	-0.79	0.00141782	0.0280804
LMNA	-0.79	0.00141784	0.0280804
DBT	-0.79	0.0014193	0.0280804
TRIP6	-0.79	0.00142143	0.0280804
ENTPD3	0.79	0.00142209	0.0280804
IPP	-0.79	0.00142354	0.0280804
DHX30	0.79	0.00142592	0.0280804
LDOC1	0.79	0.00143476	0.0280804
SOWAHC	-0.79	0.00144072	0.0280804
KHNYN	-0.79	0.00144338	0.0280804
MARVELD1	-0.79	0.00145151	0.0280804
GPRC5B	-0.79	0.00145822	0.0280804
OGDH	-0.79	0.00145855	0.0280804
ATP6V1A	0.79	0.00146269	0.0280804
MYT1	-0.79	0.00147177	0.0280804
FAM167A	-0.79	0.00147481	0.0280804
TGOLN2	0.79	0.00147573	0.0280804
SLC25A12	0.79	0.00147578	0.0280804
IMMT	0.79	0.00147763	0.0280804
ART3	0.78	0.00148112	0.0280804
SNU13	0.78	0.00148226	0.0280804
KLHDC2	0.78	0.00148291	0.0280804
WASF2	-0.78	0.00149406	0.0280804
PAXX	-0.78	0.00149488	0.0280804
GABRA1	0.78	0.00149577	0.0280804
SNX6	-0.78	0.00149794	0.0280804
MRPL45	0.78	0.00149844	0.0280804
PLEKHM2	-0.78	0.00150593	0.0280804
LGMN	0.78	0.00150933	0.0280804
LRRC8D	0.78	0.00152432	0.0280804
PPA2	0.78	0.00152883	0.0280804
AGK	0.78	0.00153596	0.0280804
PEX11B	0.78	0.00153779	0.0280804
CLTA	0.78	0.00153992	0.0280804
CADPS2	0.78	0.00155374	0.0280804
PIH1D1	0.78	0.00155566	0.0280804
HSD17B11	0.78	0.00156365	0.0280804
NOMO2	0.78	0.00156758	0.0280804
NKIRAS1	0.78	0.00157065	0.0280804
NFE2L1	0.78	0.00157104	0.0280804
PTPRM	0.78	0.00157587	0.0280804
AKAP6	0.78	0.00157612	0.0280804
ASB1	-0.78	0.00158176	0.0280804
MVB12B	-0.78	0.00158212	0.0280804
PFKL	-0.78	0.00158708	0.0280804
UBE2L6	-0.78	0.00158901	0.0280804
MT3	-0.78	0.00158979	0.0280804
RBCK1	-0.78	0.00159473	0.0280804
RASA1	0.78	0.00159669	0.0280804
ATL1	0.78	0.00159831	0.0280804
VMP1	0.78	0.00160049	0.0280804
ARL6IP4	-0.78	0.00160213	0.0280804
CFLAR	-0.78	0.00160295	0.0280804
AARS1	0.78	0.00161172	0.0281139
OGFOD1	0.78	0.00162503	0.0282285
SPRR1A	-0.78	0.00164066	0.0283469
ZNF219	-0.78	0.00164913	0.0283469
MRPL48	0.78	0.00165023	0.0283469
MAGEE1	0.78	0.00165183	0.0283469
NAT8L	-0.78	0.0016572	0.0283469
NR1H3	-0.78	0.00166256	0.0283469
DCAKD	-0.78	0.00166308	0.0283469
CNPY2	0.78	0.00167171	0.0283469
LDB2	0.78	0.00167619	0.0283469
TLCD1	-0.78	0.00167641	0.0283469
RAB3IL1	-0.78	0.00168029	0.0283469
ATP6V1G2	0.78	0.00168155	0.0283469
CASD1	0.78	0.0016828	0.0283469
TP53INP1	-0.78	0.00168316	0.0283469
CAB39	0.78	0.00169607	0.0283862
KLC1	0.78	0.00170115	0.0283862
DCXR	-0.78	0.0017108	0.0283862
CCL7	-0.78	0.00171091	0.0283862
DCTPP1	0.78	0.00171155	0.0283862
PHB1	-0.78	0.00171641	0.0283862
OR2A1	-0.78	0.00171675	0.0283862
LARS1	0.78	0.00171779	0.0283862
FAM234B	0.78	0.0017188	0.0283862
SDAD1	0.78	0.00172333	0.0283862
NTSR2	-0.78	0.00172953	0.0283862
BTN2A1	0.78	0.00173003	0.0283862
DDR1	-0.78	0.00173945	0.0284844
SLC1A4	-0.78	0.00174772	0.0284935
TMEM25	0.78	0.00175057	0.0284935
NFKBIA	-0.78	0.00175682	0.0284935
MCF2	0.78	0.0017599	0.0284935
KEAP1	-0.78	0.00176567	0.0284935
TMEM35A	0.78	0.0017708	0.0284935
VTA1	0.78	0.00177182	0.0284935
AFAP1	-0.78	0.0017772	0.0284935
PRKCZ	0.78	0.00178016	0.0284935
STAT4	0.78	0.00178228	0.0284935
PUF60	-0.78	0.00178249	0.0284935
TEX19	-0.78	0.00178589	0.0284935
FGFRL1	-0.78	0.00179579	0.0284935
SPATA7	0.78	0.0017958	0.0284935
FICD	-0.78	0.00180037	0.0284935
PAK4	-0.78	0.00180221	0.0284935
SMARCA4	-0.78	0.00180534	0.0284935
LGI2	0.78	0.00182187	0.0285374
RAD54L2	-0.78	0.00182756	0.0285374
NPEPL1	-0.78	0.00183215	0.0285374
TNPO3	-0.78	0.00183351	0.0285374
RRAGA	0.78	0.00183673	0.0285374
NECAP1	0.78	0.00185825	0.0285374
SHISA4	-0.78	0.0018585	0.0285374
SMYD2	0.77	0.00187099	0.0285374
PPP1R1B	-0.77	0.00187183	0.0285374
SLC6A8	-0.77	0.00188206	0.0285374
ZNF180	-0.77	0.00188428	0.0285374
LRRC73	0.77	0.00188685	0.0285374
TTC5	-0.77	0.00189451	0.0285374
VEZF1	-0.77	0.00189863	0.0285374
NEK11	-0.77	0.00190031	0.0285374
EIF4A2	0.77	0.00191009	0.0285374
MAPKAPK2	-0.77	0.00191273	0.0285374
GSTM3	-0.77	0.00191311	0.0285374
ST3GAL5	0.77	0.00191805	0.0285374
CHMP1A	-0.77	0.00191994	0.0285374
LHPP	-0.77	0.00192156	0.0285374
ELMOD1	0.77	0.00192968	0.0285374
ZNF581	-0.77	0.0019332	0.0285374
TTC23	-0.77	0.00193688	0.0285374
THOC7	0.77	0.00193934	0.0285374
GLG1	-0.77	0.00194055	0.0285374
NUCKS1	-0.77	0.00195133	0.0285666
PEX10	-0.77	0.00195866	0.0286066
CFAP210	-0.77	0.00196787	0.0286066
SYNGR3	0.77	0.00197171	0.0286122
NOS1AP	-0.77	0.00198119	0.0286189
MCL1	-0.77	0.00199082	0.0286189
EMC1	0.77	0.00199424	0.0286189
DENND2A	-0.77	0.00199533	0.0286189
KIF21A	0.77	0.00200069	0.0286189
MDH1	0.77	0.00201071	0.0286189
POLR2B	0.77	0.00201853	0.0286189
CIB1	-0.77	0.00202038	0.0286189
WWP1	-0.77	0.0020253	0.0286189
TMEM134	-0.77	0.00202664	0.0286189
POU2F2	-0.77	0.00202821	0.0286189
BGN	-0.77	0.00203391	0.0286189
UBTD1	-0.77	0.0020406	0.0286583
SOD1	0.77	0.00204684	0.0286973
TEX264	-0.77	0.00205435	0.0286973
GOSR1	-0.77	0.00206329	0.0286973
FYTTD1	-0.77	0.00208135	0.0286973
MAGED1	0.77	0.00208204	0.0286973
ANK3	0.77	0.00208548	0.0286973
TAFA1	0.77	0.00208555	0.0286973
SYNJ2BP	-0.77	0.00209001	0.0286973
MAP7D2	0.77	0.00209754	0.0286973
MGAT1	-0.77	0.00209997	0.0286973
BCO2	-0.77	0.0021042	0.0286973
PHF21A	-0.77	0.00211121	0.0286973
SCRIB	-0.77	0.00211656	0.0286973
RHBDF1	-0.77	0.00211676	0.0286973
CACFD1	-0.77	0.00211718	0.0286973
GAD2	0.77	0.00211749	0.0286973
LRRC49	0.77	0.00211757	0.0286973
UVRAG	0.77	0.00212371	0.0286973
TECPR2	-0.77	0.00212433	0.0286973
LRRC75B	-0.77	0.00212929	0.0286973
PDE6C	-0.77	0.00213163	0.0286973
DHPS	0.77	0.00213791	0.0286973
RAPGEF1	-0.77	0.00214098	0.0286973
SCN2B	0.77	0.00214835	0.0286973
TSPYL1	0.77	0.00216092	0.0286973
YWHAQ	0.77	0.00216408	0.0286973
SERPINB6	-0.77	0.00216779	0.0286973
PDXK	-0.77	0.0021758	0.0286973
ABHD16A	0.77	0.00218046	0.0286973
LINC00173	-0.77	0.00218068	0.0286973
ELSPBP1	-0.77	0.00218913	0.0286973
OPLAH	-0.77	0.00219187	0.0286973
NEFH	0.77	0.00219629	0.0286973
ENTPD2	-0.77	0.00219659	0.0286973
CREG1	0.77	0.00220303	0.0286973
ERLEC1	0.77	0.00221184	0.0286973
SLC6A12	-0.77	0.00221334	0.0286973
ALDH1L1	-0.77	0.00222971	0.0286973
NPC2	-0.77	0.00223195	0.0286973
ASIC4	-0.77	0.00223214	0.0286973
UBC	0.77	0.00223454	0.0286973
MLLT3	-0.77	0.0022394	0.0286973
TRAPPC6B	0.77	0.00224596	0.0286973
RANBP1	0.77	0.00224826	0.0286973
MRPS10	0.77	0.00224903	0.0286973
SLC39A7	-0.77	0.00225213	0.0286973
PPP1R14B	-0.77	0.00225367	0.0286973
IFI35	-0.77	0.00225447	0.0286973
RAB8B	-0.77	0.00226393	0.0286973
SEC61A1	-0.77	0.00226408	0.0286973
PAM	0.77	0.00226967	0.0286973
SOX13	-0.77	0.00227159	0.0286973
ZNF365	0.77	0.002275	0.0286973
FAM3C	0.77	0.00229883	0.0286973
RARRES2	-0.77	0.00229944	0.0286973
TRAPPC13	0.77	0.00230835	0.0286973
FAM13B	0.77	0.00231297	0.0286973
ATP6V0C	0.76	0.00232051	0.0286973
TTLL7	0.76	0.0023221	0.0286973
YIF1B	0.76	0.00233046	0.0286973
TUSC3	0.76	0.00233091	0.0286973
NAA20	0.76	0.00233584	0.0286973
ZNF33B	0.76	0.00233609	0.0286973
ARMCX2	0.76	0.00234073	0.0286973
ANKRD40	-0.76	0.0023434	0.0286973
POLR2C	0.76	0.00234377	0.0286973
NKIRAS2	-0.76	0.00236271	0.0286973
ZBTB3	-0.76	0.00236456	0.0286973
AGO2	-0.76	0.00236519	0.0286973
HOXC13	-0.76	0.00236579	0.0286973
ZNF385B	0.76	0.00236676	0.0286973
TOR1A	0.76	0.00236901	0.0286973
PIGV	-0.76	0.00237317	0.0286973
URM1	-0.76	0.00237324	0.0286973
GPER1	-0.76	0.00238339	0.0286973
RNF138	-0.76	0.00238791	0.0286973
TMED1	-0.76	0.00239734	0.0286973
DNAAF9	0.76	0.00240376	0.0286973
EMC3	0.76	0.00240892	0.0286973
PIP4K2C	0.76	0.00242181	0.0286973
PARP12	-0.76	0.00242211	0.0286973
RNF187	0.76	0.00242302	0.0286973
TAAR2	-0.76	0.00243402	0.0286973
CCNDBP1	0.76	0.00244275	0.0286973
NCAM2	0.76	0.00244858	0.0286973
ORC5	0.76	0.00245181	0.0286973
ICAM3	-0.76	0.00245299	0.0286973
LARP6	0.76	0.00245717	0.0286973
SNW1	-0.76	0.00246523	0.0286973
INPP5A	0.76	0.00246691	0.0286973
IFIT3	-0.76	0.00246881	0.0286973
CERS5	-0.76	0.00247968	0.0286973
CYB561D1	-0.76	0.00248035	0.0286973
ZBTB7A	-0.76	0.00248516	0.0286973
PEX11G	-0.76	0.00248563	0.0286973
ACSS1	-0.76	0.00248678	0.0286973
ANKRD46	0.76	0.00248781	0.0286973
UCHL5	0.76	0.00249277	0.0286973
FBLN7	0.76	0.00250525	0.0286973
CCND3	-0.76	0.00250776	0.0286973
SLC1A1	0.76	0.00250934	0.0286973
APPL1	-0.76	0.00251032	0.0286973
POLR3H	-0.76	0.00251185	0.0286973
AMT	-0.76	0.0025139	0.0286973
DNM1L	0.76	0.00252065	0.0286973
RAB13	-0.76	0.00253015	0.0286973
THOC2	-0.76	0.0025344	0.0286973
NBEA	0.76	0.00255426	0.0286973
PRDX1	-0.76	0.00255444	0.0286973
PSMB2	0.76	0.00255606	0.0286973
TMBIM6	-0.76	0.00256028	0.0286973
UCK1	-0.76	0.00256078	0.0286973
CUL2	0.76	0.00256121	0.0286973
RNF19A	-0.76	0.00256369	0.0286973
ARHGEF40	-0.76	0.00256449	0.0286973
NTNG2	-0.76	0.00256934	0.0286973
MTRF1	-0.76	0.00257193	0.0286973
SLC35A5	0.76	0.00257279	0.0286973
KLF9	0.76	0.00257648	0.0286973
NUDT21	0.76	0.0025786	0.0286973
NCOA7	0.76	0.00258317	0.0286973
HIPK2	-0.76	0.00258365	0.0286973
EML3	-0.76	0.00259591	0.0287279
MOAP1	0.76	0.00260278	0.0287279
MCM4	0.76	0.00262287	0.0287279
ZNF562	-0.76	0.00262556	0.0287279
CDC42EP4	-0.76	0.0026257	0.0287279
TBC1D16	-0.76	0.00263439	0.0287279
ADRB2	-0.76	0.00263482	0.0287279
HADHA	-0.76	0.00264393	0.0287279
ARPC1A	0.76	0.00264826	0.0287279
B3GALNT1	0.76	0.00264979	0.0287279
ABCA1	-0.76	0.00265613	0.0287279
HEATR5B	0.76	0.00266074	0.0287279
CD55	0.76	0.00266405	0.0287279
KRT81	-0.76	0.00267817	0.0287279
CRAT	-0.76	0.00267991	0.0287279
MYO10	-0.76	0.00268271	0.0287279
SFMBT2	-0.76	0.00268465	0.0287279
ANXA7	0.76	0.00269493	0.0287279
CACNG4	-0.76	0.00269584	0.0287279
TCEAL9	-0.76	0.00269995	0.0287279
NAV2	-0.76	0.00270016	0.0287279
ACTRT1	-0.76	0.00270168	0.0287279
TUBB2B	-0.76	0.00271508	0.0287279
ZNF398	-0.76	0.00271525	0.0287279
FRMD4B	-0.76	0.0027251	0.0287279
PGAP4	0.76	0.00273307	0.0287754
CENPB	-0.76	0.00274943	0.0288321
RABGAP1	-0.76	0.00275066	0.0288321
CHN1	0.76	0.00275116	0.0288321
FAM181A	-0.76	0.00275606	0.0288321
HSD17B14	-0.76	0.00275692	0.0288321
SLC9A6	0.76	0.00277125	0.0288321
TMEM39A	-0.76	0.00277141	0.0288321
QPCT	0.76	0.00277439	0.0288321
RARS2	-0.76	0.00277674	0.0288321
PSMB4	0.76	0.00279035	0.028846
LANCL1	0.76	0.00280348	0.028846
ALDOC	-0.76	0.00280455	0.028846
PRC1	0.76	0.00281357	0.028846
CTSL	0.76	0.0028141	0.028846
FCHSD2	-0.76	0.0028149	0.028846
COPS3	0.76	0.00283317	0.028846
UBE2V2	0.76	0.00283784	0.028846
PRSS3	0.76	0.00284108	0.028846
TMEM243	0.75	0.00285496	0.028846
PRPS1	0.75	0.00285533	0.028846
COPS5	0.75	0.00286475	0.028846
SNTA1	-0.75	0.00286594	0.028846
RRAGC	-0.75	0.00286977	0.028846
FKBP2	0.75	0.00287039	0.028846
PSMD1	0.75	0.00287327	0.028846
CLDN5	-0.75	0.00287361	0.028846
DLG5	-0.75	0.00287649	0.028846
CLK2	-0.75	0.00287677	0.028846
KIAA1328	-0.75	0.00287742	0.028846
EHD3	0.75	0.00288814	0.028846
TSC22D4	-0.75	0.00289566	0.028846
ZNF638	-0.75	0.00289692	0.028846
ATP6V1H	0.75	0.00289787	0.028846
SLC25A4	0.75	0.00289831	0.028846
SEC31A	0.75	0.00290771	0.028846
TRIM24	-0.75	0.00291292	0.028846
VPS37B	-0.75	0.00291673	0.028846
S100A16	-0.75	0.00291874	0.028846
IDH3A	0.75	0.00291881	0.028846
CHD4	-0.75	0.00292283	0.028846
TCAF2	-0.75	0.00292503	0.028846
FBXO11	0.75	0.00292777	0.028846
TBXAS1	-0.75	0.00293761	0.0288609
OXCT1	0.75	0.00294916	0.0289192
TRAP1	0.75	0.00295993	0.0289905
TENT2	0.75	0.00296861	0.0289956
CTPS1	0.75	0.00297223	0.0289956
GOLGA6L5P	-0.75	0.00297689	0.0289956
PTDSS2	-0.75	0.00298612	0.0290176
GNA11	-0.75	0.00298721	0.0290176
IGDCC3	-0.75	0.00299583	0.0290284
GGH	0.75	0.00299674	0.0290284
SDK2	-0.75	0.0030016	0.0290284
MRAP2	0.75	0.00300234	0.0290284
STT3A	0.75	0.0030132	0.0290995
PCSK5	-0.75	0.00303256	0.0291987
FTSJ1	0.75	0.00303772	0.0291987
TMEM59L	0.75	0.00304096	0.0291987
C1QTNF5	-0.75	0.00306713	0.0293065
SOSTDC1	0.75	0.00307388	0.0293065
PPP1R7	0.75	0.00307525	0.0293065
FAM83H	-0.75	0.00307915	0.0293065
GSTA4	0.75	0.00308314	0.0293065
RBMX	0.75	0.0030911	0.0293065
EHBP1	0.75	0.00309377	0.0293065
TPRA1	-0.75	0.00310031	0.0293065
MYT1L	0.75	0.00310651	0.0293065
ISCA1	0.75	0.0031076	0.0293065
C12orf76	0.75	0.00311074	0.0293065
KRCC1	-0.75	0.00311154	0.0293065
LMAN1	-0.75	0.00311172	0.0293065
NAP1L5	0.75	0.00311245	0.0293065
ARV1	0.75	0.00312539	0.0293231
COPG1	0.75	0.00312674	0.0293231
SIPA1L3	-0.75	0.00313816	0.0293231
TRAPPC11	0.75	0.00314601	0.0293231
RFX4	-0.75	0.00314705	0.0293231
LYPD5	0.75	0.00314776	0.0293231
CCDC115	0.75	0.00315613	0.0293231
OSBPL1A	0.75	0.00316555	0.0293231
HTATSF1	0.75	0.00316611	0.0293231
PTPRT	0.75	0.00316624	0.0293231
XK	0.75	0.00317602	0.0293231
PSENEN	-0.75	0.00317624	0.0293231
PIAS2	0.75	0.00318427	0.0293231
ZBTB47	-0.75	0.00318478	0.0293231
ACTB	0.75	0.00319165	0.0293253
GSDMD	-0.75	0.00319259	0.0293253
SLC25A34	-0.75	0.00319611	0.0293253
POP4	0.75	0.00319938	0.0293253
SHROOM2	0.75	0.00321077	0.0293972
PTPRN2	0.75	0.00321825	0.0294007
TSPYL5	0.75	0.00322765	0.0294217
NELL1	0.75	0.0032428	0.0294914
ZFAND1	0.75	0.00324387	0.0294914
ZSCAN18	0.75	0.00324597	0.0294914
TMEM14A	0.75	0.00326182	0.0295127
ZBTB16	-0.75	0.00326401	0.0295127
ZNF557	-0.75	0.00326509	0.0295127
PPP3R1	0.75	0.00327475	0.0295127
RNF141	-0.75	0.00327494	0.0295127
COQ4	-0.75	0.00328885	0.0295127
IRX1	-0.75	0.003292	0.0295127
BSPRY	-0.75	0.00329879	0.0295127
ZNF536	0.75	0.00330229	0.0295127
HEXB	0.75	0.00330414	0.0295127
ARAP1	-0.75	0.00332162	0.0295127
IFT27	0.75	0.00333133	0.0295127
MDH2	0.75	0.00333182	0.0295127
PDCD10	0.75	0.00334276	0.0295127
STAT5A	-0.75	0.00334331	0.0295127
API5	0.75	0.00334441	0.0295127
RTRAF	0.75	0.00334692	0.0295127
HERC5	-0.75	0.00334846	0.0295127
DSTN	0.75	0.00335816	0.0295127
TMEM163	0.75	0.00335933	0.0295127
ATP5IF1	0.75	0.0033595	0.0295127
APH1A	-0.75	0.003361	0.0295127
NSUN4	0.75	0.00336846	0.0295127
STRIP1	0.75	0.00337054	0.0295127
DCTN2	0.75	0.00338436	0.0295127
RBM45	0.75	0.00338464	0.0295127
SLC35C2	-0.75	0.00338829	0.0295127
SMG1	0.75	0.00339317	0.0295127
TRIM41	-0.75	0.00339798	0.0295127
ARHGEF7	0.75	0.0034024	0.0295127
TMOD1	0.75	0.00340286	0.0295127
NRDE2	-0.75	0.00340579	0.0295127
PPM1F	-0.75	0.00340782	0.0295127
IRF2BP1	-0.75	0.00341445	0.0295127
TRAF3IP2	-0.75	0.00341522	0.0295127
ITPKB	-0.75	0.00341887	0.0295127
RTN4IP1	0.75	0.00341994	0.0295127
CLTB	0.75	0.00342073	0.0295127
ASAP3	-0.75	0.00342729	0.0295127
BBC3	-0.75	0.00343968	0.0295127
HNRNPL	-0.75	0.00343988	0.0295127
SCN1B	0.75	0.00344009	0.0295127
ZMAT2	0.75	0.00344053	0.0295127
BEX3	0.75	0.00344304	0.0295127
SERP2	0.75	0.00344997	0.0295127
TMEM54	-0.75	0.00345134	0.0295127
DDR2	-0.75	0.00346594	0.0295824
BRIX1	0.75	0.0034738	0.0295824
PHKG1	-0.74	0.0034787	0.0295824
C12orf4	-0.74	0.00348299	0.0295824
SPARCL1	0.74	0.00348364	0.0295824
MED22	-0.74	0.00349139	0.0295895
AFTPH	0.74	0.00349431	0.0295895
SUFU	-0.74	0.00350717	0.0296188
ZNF395	-0.74	0.00351022	0.0296188
ZNF462	-0.74	0.00351974	0.0296597
ANKRD35	-0.74	0.00356543	0.0299043
C2CD4C	-0.74	0.00356571	0.0299043
HMGCL	-0.74	0.00357272	0.0299191
GPC1	-0.74	0.00357469	0.0299191
PAFAH1B1	0.74	0.00357861	0.0299216
PPP6R2	-0.74	0.00358589	0.0299367
SIGIRR	-0.74	0.00358764	0.0299367
SYN1	0.74	0.00359594	0.0299565
RGL2	-0.74	0.00359724	0.0299565
RNF41	0.74	0.00362064	0.0300233
GALNT9	0.74	0.00362335	0.0300233
TAX1BP3	-0.74	0.00362554	0.0300233
TSPAN4	-0.74	0.00362657	0.0300233
ARMC8	0.74	0.00362672	0.0300233
ITGB4	-0.74	0.00363166	0.0300319
CCT8	0.74	0.00365905	0.0301096
HAGH	0.74	0.00366492	0.0301096
ACTR10	0.74	0.00366709	0.0301096
NDN	0.74	0.00366887	0.0301096
TSPYL2	0.74	0.00366933	0.0301096
ADIRF	-0.74	0.0036716	0.0301096
IKZF4	-0.74	0.00369319	0.0302019
NIPSNAP1	0.74	0.00369698	0.0302019
SREBF1	-0.74	0.00370421	0.0302019
LRPPRC	0.74	0.00371222	0.0302019
GPN1	0.74	0.00372312	0.0302019
MALSU1	0.74	0.0037236	0.0302019
SLC22A23	0.74	0.00372536	0.0302019
AP1S2	0.74	0.00372998	0.0302019
ENO1	-0.74	0.00373064	0.0302019
ARL1	0.74	0.00374527	0.0302019
TBP	0.74	0.00374724	0.0302019
KCNC4	0.74	0.0037496	0.0302019
ZNF160	-0.74	0.0037521	0.0302019
BCAT1	0.74	0.00375573	0.0302019
JTB	-0.74	0.0037584	0.0302019
BTBD10	0.74	0.00376335	0.0302019
ASH2L	0.74	0.00376652	0.0302019
CAMK2G	0.74	0.00377609	0.0302019
SLC25A3	0.74	0.00378176	0.0302019
GPAT3	0.74	0.00378822	0.0302019
SEC61A2	0.74	0.00378871	0.0302019
ABHD14A	0.74	0.00379194	0.0302019
MORF4L2	0.74	0.00379396	0.0302019
IL4R	-0.74	0.003798	0.0302019
VDAC2	0.74	0.0038008	0.0302019
KATNAL2	-0.74	0.00381651	0.0302019
TTC14	-0.74	0.00382353	0.0302019
REEP5	0.74	0.00382641	0.0302019
ERICH3	0.74	0.00383673	0.0302019
TSC22D1	0.74	0.00383858	0.0302019
OPA1	0.74	0.00383921	0.0302019
STMN1	0.74	0.00384127	0.0302019
GPR108	-0.74	0.00384266	0.0302019
DDX5	0.74	0.00384791	0.0302019
RHOC	-0.74	0.00384831	0.0302019
MKX	0.74	0.003849	0.0302019
PSMG2	0.74	0.00384905	0.0302019
GAB2	-0.74	0.00387935	0.0302097
LAMB2	-0.74	0.00388091	0.0302097
CAPN6	-0.74	0.00388268	0.0302097
COX7A2L	0.74	0.00388509	0.0302097
TACC2	0.74	0.00388517	0.0302097
GALC	0.74	0.00388529	0.0302097
MRPL3	0.74	0.00388957	0.0302097
TRIM43	-0.74	0.00389056	0.0302097
MAP1LC3B	0.74	0.00389743	0.0302097
PRDX5	0.74	0.0039033	0.0302097
DYNLRB1	0.74	0.00390548	0.0302097
NKRF	0.74	0.0039077	0.0302097
BECN1	0.74	0.00391527	0.0302097
DNASE2	-0.74	0.00391768	0.0302097
FGL1	-0.74	0.0039238	0.0302097
TUSC2	0.74	0.00392438	0.0302097
EBNA1BP2	0.74	0.00392741	0.0302097
CCAR1	-0.74	0.00393158	0.0302097
PPP2R2C	0.74	0.00393302	0.0302097
GTF3A	0.74	0.00394478	0.0302389
DYNLT3	0.74	0.00394515	0.0302389
SEMA4F	0.74	0.00395311	0.0302389
MAP4	0.74	0.00395432	0.0302389
TIMMDC1	0.74	0.00395594	0.0302389
TEAD2	-0.74	0.00396849	0.0302789
DSEL	-0.74	0.00397652	0.0302957
PI4KA	0.74	0.00397821	0.0302957
HLF	0.74	0.00398165	0.0302957
ZFYVE19	0.74	0.00398679	0.0303069
EPHX4	0.74	0.00399386	0.0303099
ELMOD3	-0.74	0.0039945	0.0303099
PDHA1	0.74	0.00399922	0.030318
PPP1R9A	0.74	0.00401932	0.0304325
TOB1	-0.74	0.00402333	0.0304325
MYH14	-0.74	0.00402902	0.0304325
DCAF6	0.74	0.00403786	0.0304715
SRPK1	0.74	0.00404807	0.0304786
MOB4	0.74	0.00405172	0.0304786
ABHD6	0.74	0.00405574	0.0304786
COX6B1	0.74	0.00406156	0.0304786
PLIN3	-0.74	0.00406471	0.0304786
ITFG2	0.74	0.00406723	0.0304786
PAIP2	0.74	0.00407526	0.0304786
FOXD4L4	-0.74	0.00408126	0.0304786
RSPRY1	-0.74	0.00408213	0.0304786
UBLCP1	0.74	0.00408294	0.0304786
GLA	0.74	0.00410855	0.030604
ADAM15	-0.74	0.00411081	0.030604
NGRN	0.74	0.0041481	0.0307787
KIFBP	0.74	0.00414841	0.0307787
FAM222B	0.74	0.00415133	0.0307787
FGD5	-0.74	0.00415658	0.0307787
ATP2B2	0.74	0.00416157	0.0307858
DAG1	-0.74	0.00416857	0.0307858
NDUFB6	0.74	0.00417241	0.0307858
TBCA	0.74	0.00417246	0.0307858
PI16	-0.74	0.00417619	0.0307858
PPP1R3F	0.74	0.00418687	0.0307858
OPTN	0.74	0.00418725	0.0307858
TRPC1	0.74	0.00419499	0.030787
OGDHL	0.74	0.00420178	0.030787
GLRX	0.74	0.00420227	0.030787
CBLB	-0.73	0.00420849	0.030787
COPRS	0.73	0.00421198	0.030787
CERS6	0.73	0.00421268	0.030787
BOLA3	0.73	0.00421489	0.030787
IARS1	0.73	0.00422159	0.030787
CHM	0.73	0.00422572	0.030787
SOX11	-0.73	0.00422919	0.030787
TXLNA	-0.73	0.00423079	0.030787
PGRMC1	0.73	0.004232	0.030787
F8A1	0.73	0.00429623	0.0310999
DENND4C	-0.73	0.00430054	0.0310999
ADCK2	0.73	0.0043033	0.0310999
MRPL55	0.73	0.00430905	0.0310999
HNRNPA0	0.73	0.00431202	0.0310999
SLC7A5	-0.73	0.00431266	0.0310999
EXOC7	-0.73	0.0043155	0.0310999
GABRG2	0.73	0.00432234	0.0310999
FGF12	0.73	0.00432609	0.0310999
NTRK2	-0.73	0.00433148	0.0310999
DCAF10	-0.73	0.00434037	0.0310999
RALGDS	-0.73	0.00434603	0.0310999
RFX3	-0.73	0.00434642	0.0310999
HGH1	-0.73	0.00434892	0.0310999
PDCD6	0.73	0.00435523	0.0310999
SEC61G	0.73	0.00436393	0.0310999
SULT4A1	0.73	0.00437261	0.0310999
MACROH2A1	0.73	0.00437307	0.0310999
NME1	0.73	0.00437462	0.0310999
ACLY	0.73	0.00440116	0.0312494
SRSF7	0.73	0.00443221	0.0313653
RGS4	0.73	0.00443257	0.0313653
MTURN	-0.73	0.00444202	0.0313653
DNM2	-0.73	0.00446049	0.0313653
MED10	0.73	0.00446148	0.0313653
RABL2B	0.73	0.00446739	0.0313653
ATXN10	0.73	0.00446996	0.0313653
RNF14	0.73	0.00447387	0.0313653
LIPA	0.73	0.00447637	0.0313653
SLC13A5	-0.73	0.00448398	0.0313653
AK4	-0.73	0.00448486	0.0313653
NRXN1	0.73	0.00448632	0.0313653
AIF1L	-0.73	0.00448979	0.0313653
RNF6	-0.73	0.00449094	0.0313653
ICA1	-0.73	0.00449193	0.0313653
NDUFA9	0.73	0.0044927	0.0313653
APEX1	0.73	0.00449327	0.0313653
DDX46	0.73	0.00449373	0.0313653
KIF5C	-0.73	0.00450101	0.0313653
DLGAP1	0.73	0.00450217	0.0313653
ACSBG1	-0.73	0.00451184	0.0313653
MSRB1	-0.73	0.00451232	0.0313653
SELPLG	-0.73	0.00451343	0.0313653
NDUFAB1	0.73	0.00451591	0.0313653
MAPRE2	0.73	0.00452904	0.0313703
NACC2	-0.73	0.00453072	0.0313703
TNIP2	-0.73	0.00453177	0.0313703
PNKD	0.73	0.00454419	0.0313779
TCEA2	0.73	0.00454642	0.0313779
DNAJA3	0.73	0.00455423	0.0313779
PNMA1	0.73	0.00455492	0.0313779
ATP6V0D1	0.73	0.00455795	0.0313779
PEA15	-0.73	0.0045599	0.0313779
MICAL2	0.73	0.00456317	0.0313779
RGS7BP	0.73	0.00457253	0.0313793
AGPAT5	-0.73	0.00457426	0.0313793
LACTB2	0.73	0.00457641	0.0313793
CSK	-0.73	0.00458568	0.0313793
CELSR2	0.73	0.00458609	0.0313793
SLC30A7	-0.73	0.00459565	0.0314003
ATP5F1C	0.73	0.0046108	0.0314003
MAP3K11	-0.73	0.00461214	0.0314003
VPS36	0.73	0.00462009	0.0314003
EIF1B	0.73	0.00462708	0.0314003
ECSIT	0.73	0.00462859	0.0314003
STMN2	0.73	0.00462882	0.0314003
DIRAS2	0.73	0.00464463	0.0314681
NLGN4X	0.73	0.0046525	0.0314793
TUBGCP4	0.73	0.00466134	0.0314793
NRGN	0.73	0.00466845	0.0314793
KRT222	0.73	0.00467827	0.0314996
MOSPD3	-0.73	0.00468482	0.0314996
PHLDB1	-0.73	0.0046925	0.0314996
CCT2	0.73	0.00469442	0.0314996
ANKRD30B	-0.73	0.00469973	0.0314996
VAV2	-0.73	0.00470508	0.0314996
MARF1	0.73	0.00471035	0.0314996
HECTD1	0.73	0.00471454	0.0314996
SH3KBP1	0.73	0.00473021	0.0314996
CEP63	0.73	0.00473419	0.0314996
LPCAT3	-0.73	0.00473536	0.0314996
NFYC	0.73	0.00474549	0.0314996
SAMD15	-0.73	0.00474782	0.0314996
TBCE	0.73	0.00474813	0.0314996
CIAPIN1	0.73	0.00475211	0.0315008
SF3A1	0.73	0.00475779	0.0315088
STARD8	-0.73	0.00478046	0.0315088
SERINC1	0.73	0.00478113	0.0315088
PHAX	0.73	0.00478323	0.0315088
CUL5	0.73	0.00478755	0.0315088
GCN1	-0.73	0.00479576	0.0315378
ORMDL3	-0.73	0.00482642	0.0317143
SLC48A1	-0.73	0.00483952	0.0317752
ATF6	0.73	0.00484395	0.0317791
TMCC1	-0.73	0.00486507	0.0318726
CYB5R3	-0.73	0.0048659	0.0318726
TMEM80	-0.73	0.00487369	0.0318732
ATRNL1	0.73	0.00488182	0.0319012
STK11IP	0.73	0.00489523	0.031909
ITGAE	0.73	0.00490002	0.031909
TUG1	-0.73	0.00490003	0.031909
EMC4	0.73	0.00490227	0.031909
RPN1	0.73	0.00491704	0.0319673
SPIN1	-0.73	0.00493284	0.0319673
VAMP5	-0.73	0.00493723	0.0319673
NUDT11	0.73	0.00494106	0.0319673
MMADHC	0.73	0.00494293	0.0319673
LAMP1	-0.73	0.00494621	0.0319673
BCLAF3	-0.73	0.00495375	0.0319673
NUDT9	0.73	0.00495395	0.0319673
WDR37	0.73	0.00495751	0.0319673
CISD1	0.73	0.00497191	0.0319949
SMYD3	0.73	0.00497338	0.0319949
MED16	-0.73	0.00498434	0.0320334
ZBTB40	-0.73	0.00499274	0.0320439
NUP188	-0.73	0.00499646	0.0320439
SPAST	0.73	0.00500784	0.0320624
SORT1	0.73	0.00501096	0.0320624
ARL5A	-0.73	0.00502823	0.0321327
SPINT2	0.73	0.00503263	0.0321327
HPRT1	0.73	0.00503358	0.0321327
KRT31	-0.73	0.00504079	0.0321539
MPRIP	0.72	0.00505773	0.0322325
RDH11	-0.72	0.00506219	0.0322325
YWHAH	0.72	0.00506836	0.0322325
SZRD1	-0.72	0.00506866	0.0322325
TTC1	0.72	0.00507307	0.032235
JADE1	0.72	0.00507684	0.032235
ISCU	0.72	0.00509314	0.0323137
TYSND1	-0.72	0.00510529	0.0323195
UQCRC1	0.72	0.00511623	0.0323611
NIF3L1	0.72	0.0051271	0.0323853
APOE	-0.72	0.005131	0.0323853
ADO	0.72	0.00513178	0.0323853
PDCD2L	0.72	0.00514396	0.0324375
WBP4	0.72	0.0051567	0.0324636
SNX10	0.72	0.00515956	0.0324636
MAT2B	0.72	0.00517092	0.0324636
SLC17A5	0.72	0.00517254	0.0324636
ARHGAP33	-0.72	0.00517391	0.0324636
S100B	-0.72	0.00517797	0.0324636
SLC4A2	-0.72	0.00518124	0.0324636
ATP5MG	0.72	0.00519411	0.0324636
TTC3	0.72	0.00519525	0.0324636
DDX10	0.72	0.00519568	0.0324636
LRRC23	-0.72	0.00520463	0.0324636
SNAPC2	-0.72	0.00520609	0.0324636
ANKRD39	0.72	0.00521065	0.0324636
TERF2	0.72	0.00521925	0.0324636
CHMP4B	0.72	0.00522223	0.0324636
ALDH1A3	0.72	0.00522254	0.0324636
MMAB	-0.72	0.0052309	0.0324912
FKBP1A	0.72	0.005241	0.0325073
PGK1	0.72	0.00524527	0.0325073
IDO2	-0.72	0.00527089	0.0326417
NOC4L	-0.72	0.00527793	0.0326575
BRWD1	0.72	0.00528179	0.0326575
IFNAR2	-0.72	0.00528526	0.0326575
SGF29	-0.72	0.00529585	0.0326962
RABL2A	0.72	0.00530043	0.0326962
RPS19	-0.72	0.00530337	0.0326962
OLFM1	0.72	0.00531742	0.0327584
MUL1	-0.72	0.00532945	0.0327807
WIPF2	0.72	0.00533339	0.0327807
FAM32A	0.72	0.00533927	0.0327807
RPS6KC1	0.72	0.00534413	0.0327807
VPS33B	0.72	0.00534509	0.0327807
PFN2	0.72	0.00535247	0.0327807
TRMT112	0.72	0.00536641	0.0328297
FLVCR1	-0.72	0.00538397	0.0328297
EXOSC7	-0.72	0.005385	0.0328297
ILF2	0.72	0.00538519	0.0328297
UBA3	0.72	0.00538733	0.0328297
FAM174A	0.72	0.00539265	0.0328297
CPSF4	-0.72	0.00539634	0.0328297
RNF145	0.72	0.00543445	0.0330111
POTEKP	0.72	0.00543811	0.0330111
EDF1	0.72	0.00545631	0.0330731
CCT6A	0.72	0.0054676	0.0331126
SYT13	0.72	0.00547618	0.0331126
COQ3	0.72	0.00547848	0.0331126
ACACB	-0.72	0.0054828	0.0331126
PALM	-0.72	0.00548925	0.0331274
UNC50	0.72	0.00551954	0.0332617
TBC1D7	0.72	0.00552706	0.0332829
MRPL15	0.72	0.0055313	0.0332842
FAM181B	-0.72	0.00553825	0.0333018
SORBS1	-0.72	0.00556352	0.0333807
TCEAL3	0.72	0.00556999	0.0333807
YWHAZ	0.72	0.0055704	0.0333807
MAGI3	0.72	0.00557139	0.0333807
TAB1	-0.72	0.0055715	0.0333807
RAB31	-0.72	0.00557717	0.0333905
MICU2	0.72	0.00558673	0.0334059
KCNK1	0.72	0.0055878	0.0334059
ARCN1	0.72	0.00559246	0.0334096
FCSK	-0.72	0.00559817	0.0334197
APMAP	0.72	0.00560368	0.0334284
KRT10	0.72	0.00561107	0.0334297
PPP1R2	0.72	0.00561196	0.0334297
STH	-0.72	0.00561969	0.0334376
COX5A	0.72	0.00562135	0.0334376
GSTO1	0.72	0.00564229	0.0334747
HNRNPDL	0.72	0.0056478	0.0334747
TMEM137	-0.72	0.00566133	0.033531
SELENBP1	-0.72	0.0056794	0.0335702
DCAF4	0.72	0.0056862	0.0335702
NOL7	0.72	0.00568998	0.0335702
IGF2BP2	-0.72	0.00569089	0.0335702
ZNF526	-0.72	0.00569217	0.0335702
KIAA0513	0.72	0.00569227	0.0335702
MIS18A	-0.72	0.00572099	0.0336056
MAP3K5	-0.72	0.00572387	0.0336056
BEX5	0.72	0.00573061	0.0336056
ZBTB9	-0.72	0.0057372	0.0336056
RAB3A	0.72	0.00573874	0.0336056
SMC1A	0.72	0.00574155	0.0336056
CBX5	-0.72	0.00574288	0.0336056
EAPP	0.72	0.00574721	0.0336072
NPY	0.72	0.00575185	0.0336106
ZNF689	-0.72	0.00575635	0.0336132
RNF150	-0.72	0.00577097	0.0336407
PTRH2	0.72	0.00577921	0.0336407
FAM217B	0.72	0.00578566	0.0336407
NAGLU	-0.72	0.00578821	0.0336407
FN3KRP	0.72	0.00578837	0.0336407
GDE1	0.72	0.00578948	0.0336407
SRP68	0.72	0.00579984	0.0336773
PSMA5	0.72	0.00581405	0.0337361
SUV39H1	-0.72	0.00581833	0.0337373
CYP26B1	0.72	0.00585282	0.033821
STARD3	-0.72	0.00585316	0.033821
NDEL1	0.72	0.00586321	0.0338554
OR52N2	-0.72	0.00586883	0.0338643
TMTC1	0.72	0.00589087	0.0339617
KXD1	-0.72	0.00589841	0.0339617
ATRN	0.72	0.00590334	0.0339617
PPP2R3C	0.72	0.00591693	0.0339617
PMPCB	0.72	0.00592162	0.0339617
ABCA12	-0.72	0.0059228	0.0339617
NDUFA3	0.72	0.00592481	0.0339617
STK39	0.72	0.0059293	0.0339617
EXTL2	0.72	0.00593052	0.0339617
SNCA	0.72	0.00594477	0.0339617
BCAS1	-0.72	0.00595001	0.0339617
CTCF	0.72	0.00596953	0.0339617
SYN2	0.72	0.00597152	0.0339617
SPTAN1	0.72	0.00598269	0.0339617
CDH13	0.72	0.00598919	0.0339617
SKP1	0.72	0.00599126	0.0339617
CABLES1	-0.72	0.00599544	0.0339617
VAT1	-0.72	0.00599846	0.0339617
PPP3CA	0.72	0.00600121	0.0339617
CKMT1A	0.72	0.00600854	0.0339617
CALM3	0.72	0.00601012	0.0339617
GHITM	0.72	0.00601278	0.0339617
DMRT1	-0.71	0.00601439	0.0339617
LDHA	0.71	0.00601758	0.0339617
PCYOX1	0.71	0.00602175	0.0339617
MRPS9	0.71	0.00602799	0.0339617
PGD	0.71	0.00603392	0.0339617
RAVER1	-0.71	0.00603831	0.0339617
TULP2	-0.71	0.00604519	0.0339617
CTDSP2	-0.71	0.00604592	0.0339617
MOB3C	-0.71	0.00604624	0.0339617
ARHGDIA	-0.71	0.0060486	0.0339617
PIK3IP1	-0.71	0.00604966	0.0339617
ZBED1	-0.71	0.00605836	0.0339688
ZNF583	-0.71	0.00606811	0.03397
GABRD	0.71	0.00607455	0.03397
MACF1	-0.71	0.00607573	0.03397
ITPR1	0.71	0.00608823	0.0339964
LDHD	-0.71	0.00608866	0.0339964
BABAM1	0.71	0.00609637	0.0340165
CDH4	-0.71	0.00610699	0.0340398
ZNHIT3	0.71	0.00610875	0.0340398
EHMT2	-0.71	0.00611351	0.0340427
UBP1	0.71	0.00611749	0.0340427
WDR47	0.71	0.00612529	0.0340473
SCHIP1	0.71	0.00612653	0.0340473
RPA2	0.71	0.00613907	0.034093
SDC1	-0.71	0.00616472	0.0341565
LMNB2	-0.71	0.00616644	0.0341565
DEK	0.71	0.00616822	0.0341565
GSDME	0.71	0.00617093	0.0341565
KPNB1	0.71	0.00620251	0.0343084
BBS4	-0.71	0.00620719	0.0343114
PPM1B	-0.71	0.00621675	0.0343224
WDR73	-0.71	0.00622405	0.0343224
SGCE	0.71	0.00622712	0.0343224
GBA2	0.71	0.00623169	0.0343224
OTUD7B	-0.71	0.00623657	0.0343224
PELO	0.71	0.00626137	0.0343655
CD47	0.71	0.0062636	0.0343655
AGT	-0.71	0.00626902	0.0343655
UBE2E2	0.71	0.00627114	0.0343655
SGSH	-0.71	0.00627504	0.0343655
CLRN1	-0.71	0.00629719	0.0344214
WDR53	-0.71	0.00630113	0.0344214
SLC12A9	-0.71	0.00630555	0.0344214
ATP5F1A	0.71	0.00630561	0.0344214
BBS7	0.71	0.00630948	0.0344214
FOXC1	-0.71	0.00631017	0.0344214
BAP1	-0.71	0.0063243	0.0344595
RAX2	-0.71	0.00632548	0.0344595
RSL24D1	0.71	0.00633653	0.0344805
LINC00479	-0.71	0.00633815	0.0344805
RAB11A	0.71	0.00634332	0.0344805
DDX3X	0.71	0.00634597	0.0344805
TALDO1	0.71	0.0063572	0.0345159
MCM8	-0.71	0.00636266	0.0345159
MORF4L1	0.71	0.00636499	0.0345159
GALNT11	0.71	0.00638304	0.0345686
TNFRSF6B	-0.71	0.00639919	0.0345991
TRPM4	-0.71	0.00640203	0.0345991
KLC2	0.71	0.00640326	0.0345991
TEPSIN	-0.71	0.00640538	0.0345991
COQ8B	-0.71	0.0064142	0.0346241
ACO1	-0.71	0.00642055	0.0346358
NSMCE2	0.71	0.00642944	0.0346387
GNAS	0.71	0.00643895	0.0346674
SLC35F1	0.71	0.0064551	0.0347162
RGS7	0.71	0.0064599	0.0347162
MECOM	-0.71	0.00646059	0.0347162
TP53INP2	-0.71	0.00647844	0.0347715
SERPINI1	0.71	0.0064838	0.0347715
PDP1	0.71	0.00648418	0.0347715
TMEM155	0.71	0.00648766	0.0347715
LYRM4	0.71	0.00649572	0.0347735
TSPAN13	0.71	0.00651255	0.0348373
CAMK1D	0.71	0.00652581	0.0348666
KALRN	0.71	0.00652643	0.0348666
PIAS4	-0.71	0.00653813	0.0349051
EHD4	-0.71	0.00654207	0.0349051
CELF2	0.71	0.00655891	0.0349254
CHD8	-0.71	0.00655959	0.0349254
VCL	-0.71	0.00656223	0.0349254
UPF3A	-0.71	0.00656275	0.0349254
CAMK1G	0.71	0.00656825	0.0349323
NDUFB11	0.71	0.00657603	0.0349513
GMPR	-0.71	0.00658609	0.0349681
PFKM	0.71	0.00658764	0.0349681
PREPL	0.71	0.00661471	0.0350893
TP53BP1	0.71	0.00662054	0.0350978
MCM7	-0.71	0.00662552	0.0351017
RACK1	-0.71	0.00663109	0.0351087
ZNF148	-0.71	0.00663717	0.0351185
MYH10	0.71	0.00665666	0.0351767
HSPA8	0.71	0.00670292	0.0353933
ST8SIA1	0.71	0.00670618	0.0353933
PFDN2	-0.71	0.00672297	0.0354363
ZNF786	-0.71	0.00673061	0.0354363
DDX42	0.71	0.00673165	0.0354363
SLC16A3	-0.71	0.00673674	0.0354363
YWHAG	0.71	0.00673691	0.0354363
ZNF335	-0.71	0.0067459	0.0354363
BTF3L4	0.71	0.00674838	0.0354363
PCDHAC1	-0.71	0.00674855	0.0354363
DCLK1	0.71	0.00676094	0.0354623
SKAP2	0.71	0.00676357	0.0354623
MGLL	-0.71	0.00676635	0.0354623
ALDOA	0.71	0.00677501	0.0354853
ACACA	0.71	0.00678986	0.0355343
CLSTN1	0.71	0.00679295	0.0355343
ADSL	0.71	0.00680433	0.0355714
EVI5	-0.71	0.0068433	0.0357269
DNM1P46	-0.71	0.00684822	0.0357269
CCDC47	0.71	0.00685133	0.0357269
COL8A2	-0.71	0.00685911	0.035745
MVB12A	-0.71	0.0068763	0.0358035
NUBP2	-0.71	0.00687898	0.0358035
APOO	0.71	0.00688769	0.0358264
MRPL46	0.71	0.00689453	0.0358394
B4GALT5	0.71	0.00689926	0.0358416
SLC27A3	-0.71	0.00692623	0.0359366
POP7	0.71	0.00693931	0.0359819
PURG	-0.71	0.00695437	0.0360375
NAPA	0.71	0.00697138	0.036103
MBTPS1	0.71	0.00698381	0.0361448
TXN	0.71	0.0069975	0.036148
CLOCK	-0.71	0.00701231	0.036148
ORC2	-0.71	0.00701279	0.036148
DTD1	0.71	0.00701397	0.036148
ZNF579	-0.71	0.00701415	0.036148
NIPA2	0.71	0.00703437	0.0361948
SELENOI	0.71	0.00703543	0.0361948
EIF4G2	0.71	0.00704153	0.0361948
PEMT	-0.71	0.00705326	0.0362194
SELENOT	0.71	0.00705516	0.0362194
RYK	-0.71	0.00705942	0.0362194
CHST10	-0.71	0.00707057	0.0362542
AAMP	0.71	0.00709648	0.0363031
DHRS3	-0.71	0.00709764	0.0363031
ZNF330	0.71	0.00711145	0.0363352
FAM220A	0.71	0.00711269	0.0363352
HAUS1	-0.7	0.00712797	0.0363395
WDR7	0.7	0.00713037	0.0363395
SNAP47	0.7	0.00713545	0.0363395
TFCP2	0.7	0.00716305	0.0364576
HEYL	-0.7	0.0071724	0.0364828
MINDY3	0.7	0.0071834	0.0365164
ITPRIPL2	-0.7	0.00720719	0.0365887
FAM156A	0.7	0.0072126	0.0365887
AMER2	-0.7	0.00721849	0.0365887
SDHAP1	-0.7	0.0072197	0.0365887
TMUB1	-0.7	0.00723294	0.0366186
GLUD1	-0.7	0.00723587	0.0366186
GTF2B	0.7	0.00723887	0.0366186
DHX29	0.7	0.00726267	0.0367018
PRSS36	-0.7	0.00726417	0.0367018
ATP6V1G1	0.7	0.00727016	0.0367097
JAGN1	-0.7	0.00729424	0.0367428
ANAPC5	0.7	0.00729564	0.0367428
SMG5	-0.7	0.00730537	0.0367428
TUBA3E	-0.7	0.00730938	0.0367428
DHFR2	-0.7	0.00731626	0.0367428
NUDT15	-0.7	0.00731871	0.0367428
EHD1	-0.7	0.00732064	0.0367428
UBE2K	0.7	0.00732235	0.0367428
ERCC2	-0.7	0.0073255	0.0367428
CDO1	0.7	0.00733117	0.036749
PSMD14	0.7	0.00734103	0.0367657
LRRC47	0.7	0.00735116	0.0367657
BTBD3	0.7	0.00735697	0.0367671
P4HB	-0.7	0.00736363	0.0367728
TCTA	-0.7	0.00736951	0.0367728
YIF1A	-0.7	0.00737917	0.0367728
TPM1	0.7	0.00738029	0.0367728
MAGOH	0.7	0.00738553	0.0367767
HLA-DRB5	0.7	0.00739637	0.036781
SLC25A1	-0.7	0.00739688	0.036781
CUEDC1	-0.7	0.0073997	0.036781
HERC1	0.7	0.00741092	0.0367926
PSMB3	0.7	0.00742403	0.0368218
ZDHHC1	-0.7	0.00742568	0.0368218
CYLD	-0.7	0.00744466	0.0368767
MBP	0.7	0.00744565	0.0368767
SDHB	0.7	0.00745911	0.0369213
NDE1	-0.7	0.00747164	0.0369372
FHL2	0.7	0.00747857	0.0369372
RPA3	0.7	0.00747867	0.0369372
SLC6A17	0.7	0.00749163	0.0369608
GART	0.7	0.00749983	0.0369608
PLAGL2	-0.7	0.0075045	0.0369608
COX7A1	0.7	0.00750671	0.0369608
NCL	0.7	0.00750723	0.0369608
STMN3	0.7	0.007529	0.0370085
PSMD4	0.7	0.00753548	0.0370085
MAP2K4	0.7	0.00753927	0.0370085
CRELD1	0.7	0.00754383	0.037009
ZNF212	-0.7	0.00757155	0.0371147
CSRNP2	0.7	0.00757433	0.0371147
HENMT1	0.7	0.00760201	0.0372283
RHPN2	-0.7	0.00760924	0.0372417
SFXN5	-0.7	0.00761756	0.0372462
DNMT1	0.7	0.00762665	0.0372462
DPP10	0.7	0.00763461	0.0372462
DYNC1I2	0.7	0.0076357	0.0372462
TMEM186	-0.7	0.00763881	0.0372462
CAMSAP1	0.7	0.00764164	0.0372462
CPNE9	0.7	0.00764763	0.0372477
SNAPC4	-0.7	0.00765093	0.0372477
DYNLL2	0.7	0.00769443	0.0374155
PTP4A2	-0.7	0.00771589	0.0374979
APBA2	0.7	0.0077248	0.0374999
RHEB	0.7	0.00773249	0.0374999
TSPAN3	0.7	0.00775668	0.0374999
RFFL	0.7	0.00776184	0.0374999
MAPK8IP1	-0.7	0.00776331	0.0374999
USO1	0.7	0.00778325	0.0374999
RBPJ	-0.7	0.00778464	0.0374999
AP3D1	0.7	0.00778705	0.0374999
MEA1	0.7	0.00779339	0.0374999
PHKB	0.7	0.00779825	0.0374999
SNX29P1	-0.7	0.00779916	0.0374999
MRPL12	0.7	0.00779971	0.0374999
CAMTA1	0.7	0.00780305	0.0374999
RABAC1	0.7	0.0078086	0.0374999
PFDN1	0.7	0.00780901	0.0374999
CDKN1B	0.7	0.00781073	0.0374999
TCEAL1	0.7	0.00781244	0.0374999
PMP22	-0.7	0.00781781	0.0374999
DCK	0.7	0.00781782	0.0374999
ZNF486	-0.7	0.00782039	0.0374999
HNRNPR	0.7	0.00783301	0.0375199
HSP90AB1	0.7	0.00783896	0.0375199
AKAP11	0.7	0.00785827	0.0375205
TEDC1	-0.7	0.00785971	0.0375205
TMEM222	-0.7	0.00786641	0.0375205
H2AZ1	0.7	0.00786748	0.0375205
AP4B1	0.7	0.00786903	0.0375205
SEMA4B	-0.7	0.00787657	0.0375205
CARHSP1	-0.7	0.00788245	0.0375205
SAAL1	0.7	0.00789934	0.0375237
RFNG	-0.7	0.0079013	0.0375237
FAM20B	0.7	0.00790388	0.0375237
TCEA3	-0.7	0.00790391	0.0375237
DNAJC28	-0.7	0.00790687	0.0375237
CD200	0.7	0.00792161	0.0375569
INSIG1	0.7	0.00793956	0.0375569
DRG1	0.7	0.00794981	0.0375569
STRBP	0.7	0.00795073	0.0375569
VPS37D	-0.7	0.00795477	0.0375569
NINJ1	-0.7	0.00797368	0.0375569
FHIP1B	0.7	0.00798232	0.0375569
MTX3	0.7	0.00798422	0.0375569
PAQR7	-0.7	0.00798522	0.0375569
EEF1E1	0.7	0.00798806	0.0375569
GPSM1	-0.7	0.00798865	0.0375569
CERK	0.7	0.007991	0.0375569
OPCML	0.7	0.00799342	0.0375569
CCS	-0.7	0.00799611	0.0375569
TPPP	0.7	0.00799895	0.0375569
CEP41	0.7	0.00799965	0.0375569
SNCG	0.7	0.00800025	0.0375569
SCOC	0.7	0.00800451	0.0375569
IL18	-0.7	0.00802489	0.0376159
MRPS5	0.7	0.00802618	0.0376159
MYRIP	0.7	0.00804923	0.0377026
PYGL	-0.7	0.00806196	0.0377409
METAP1	0.7	0.00806982	0.0377564
SLC29A4	-0.7	0.00808052	0.0377851
CWC15	0.7	0.00809159	0.0378155
CNTFR	-0.7	0.00809719	0.0378204
ASCC2	-0.7	0.00812421	0.0379167
C11orf52	-0.7	0.00813016	0.0379167
TSPAN5	0.7	0.00813154	0.0379167
GATD1	-0.7	0.00814135	0.0379411
FAM3A	-0.7	0.00814685	0.0379454
POLE3	0.7	0.00816108	0.0379726
PPA1	0.7	0.0081635	0.0379726
CHMP5	0.7	0.00817176	0.0379726
CNTNAP2	0.7	0.00817357	0.0379726
MFSD1	0.7	0.00818451	0.0379726
GIT1	-0.7	0.00819697	0.0379726
ENPP2	0.7	0.00819901	0.0379726
WNT7A	-0.7	0.00820126	0.0379726
COPA	0.7	0.00820769	0.0379726
ZFP14	-0.7	0.00822813	0.0380459
CHST3	-0.7	0.00824401	0.0380981
IFTAP	0.7	0.00825849	0.0381437
GP1BA	-0.7	0.00826321	0.0381443
RFX5	0.7	0.00826996	0.0381542
MRPS35	0.7	0.0082823	0.0381822
COG6	0.7	0.00829446	0.0381822
SRPRA	0.7	0.00830116	0.0381918
L1CAM	0.7	0.00831285	0.0382181
PSMA1	0.7	0.0083161	0.0382181
PCCA	0.7	0.0083441	0.0383255
PPP2R3A	-0.7	0.00835911	0.038331
TMEM131	0.7	0.00836201	0.038331
RIOK3	0.7	0.00836432	0.038331
SLC20A1	0.7	0.00836463	0.038331
MTERF3	0.69	0.00836844	0.038331
RPLP0	-0.69	0.00838705	0.0383951
ABLIM2	0.69	0.008405	0.0384348
RANBP6	0.69	0.00841311	0.0384506
KCNJ12	0.69	0.00842475	0.0384826
KCNN3	-0.69	0.00843478	0.0384879
CIAO1	0.69	0.00843595	0.0384879
BCCIP	0.69	0.00843984	0.0384879
FZD9	-0.69	0.00844992	0.0385113
KLK10	-0.69	0.00845598	0.0385113
TFG	0.69	0.00845891	0.0385113
ACSL3	0.69	0.00846779	0.0385305
LRRC14	-0.69	0.0084753	0.0385435
FAM133B	0.69	0.00848304	0.0385576
MAFB	0.69	0.00849157	0.0385635
CDC26	-0.69	0.00849366	0.0385635
TMEFF2	0.69	0.00850103	0.0385714
NR2F1-AS1	0.69	0.00850569	0.0385714
RAB6A	0.69	0.00853709	0.0386434
WAPL	-0.69	0.00854564	0.0386434
DNAJC27	0.69	0.00854629	0.0386434
EIF4ENIF1	0.69	0.00854856	0.0386434
PSMC2	0.69	0.00855798	0.0386627
SETD1A	-0.69	0.00856216	0.0386627
NUDT16	-0.69	0.00857789	0.0387039
SLC1A3	-0.69	0.00858543	0.0387039
ACSL4	0.69	0.00859008	0.0387039
STX8	0.69	0.00859591	0.0387039
ZHX3	-0.69	0.00860053	0.0387039
OCIAD1	-0.69	0.00860399	0.0387039
PPBP	-0.69	0.00861928	0.0387184
NSUN5	-0.69	0.00862168	0.0387184
PNMA2	0.69	0.00864058	0.0387423
MBD6	-0.69	0.00865321	0.038778
MOS	-0.69	0.0086616	0.0387946
TAF7	0.69	0.00867153	0.038804
HYCC2	0.69	0.00868094	0.0388183
MED14	0.69	0.00868681	0.0388236
KIAA0232	0.69	0.00870091	0.0388502
CSF2RA	-0.69	0.00870215	0.0388502
PREX1	-0.69	0.00871206	0.0388735
KLHL7	0.69	0.00876017	0.0390341
DPP9	-0.69	0.00877078	0.0390341
ITGB1BP1	0.69	0.00877305	0.0390341
RPL15	0.69	0.00877843	0.0390341
INIP	0.69	0.00877912	0.0390341
ZNF576	-0.69	0.00878123	0.0390341
NXPH1	0.69	0.0087851	0.0390341
CD46	0.69	0.00879254	0.0390341
IRS2	0.69	0.00879476	0.0390341
POGLUT1	-0.69	0.00879515	0.0390341
NECTIN2	-0.69	0.00880883	0.0390636
SNRNP40	0.69	0.00881523	0.0390636
GPRASP3	0.69	0.00881595	0.0390636
GPR26	0.69	0.00883469	0.0390909
AGBL4	-0.69	0.00883601	0.0390909
ING1	-0.69	0.00883851	0.0390909
PIP4P2	0.69	0.00884443	0.0390909
ALDH4A1	-0.69	0.00884739	0.0390909
PCGF2	-0.69	0.0088504	0.0390909
SUPT3H	-0.69	0.00885997	0.0391078
SYT1	0.69	0.00886368	0.0391078
TSC2	0.69	0.00887639	0.039143
TPGS2	0.69	0.00890218	0.039234
MYO9B	-0.69	0.00890774	0.039234
GCNT4	-0.69	0.00891122	0.039234
ACYP1	0.69	0.00893451	0.0392984
CLUH	-0.69	0.00893534	0.0392984
PPM1H	0.69	0.00895745	0.0393748
SZT2	-0.69	0.00897224	0.0394188
DYM	0.69	0.00898167	0.0394394
RELCH	0.69	0.00899673	0.0394835
GTF2A2	0.69	0.00900125	0.0394835
CAP2	0.69	0.00902752	0.0395778
CDK5	0.69	0.00903514	0.0395903
OAT	0.69	0.00906179	0.039686
RAD21	-0.69	0.00907059	0.0397036
RPAIN	0.69	0.00908755	0.0397568
KMT5C	-0.69	0.0091169	0.0398432
RDH5	-0.69	0.0091223	0.0398457
POLB	0.69	0.00915487	0.039915
EIF2AK4	-0.69	0.00915614	0.039915
TOP2B	0.69	0.0091694	0.0399462
ATP2B3	0.69	0.00919539	0.0400383
NDFIP2	0.69	0.00920617	0.0400432
RPP25	0.69	0.00921762	0.040072
LRFN4	-0.69	0.00923546	0.0401195
SKIC8	0.69	0.00923823	0.0401195
CPNE8	0.69	0.00924479	0.0401269
ANP32A-IT1	-0.69	0.00926818	0.0402074
TSPAN7	0.69	0.00928348	0.0402393
ANAPC1	0.69	0.00928525	0.0402393
TRAPPC6A	-0.69	0.00934296	0.0404365
ZNF672	-0.69	0.00934539	0.0404365
NSFL1C	-0.69	0.0093689	0.0404639
CHPF	-0.69	0.00937131	0.0404639
PPP1R16A	-0.69	0.00938102	0.0404639
B4GALNT4	-0.69	0.00939301	0.0404945
AHR	-0.69	0.00940245	0.0405141
AASDHPPT	0.69	0.00941989	0.0405496
CHMP2B	0.69	0.00942819	0.0405496
FEZ2	0.69	0.00943101	0.0405496
GNB2	-0.69	0.00943515	0.0405496
PHKA2	-0.69	0.00945257	0.0405824
PATJ	-0.69	0.00946626	0.0405991
AP3B2	0.69	0.00947296	0.0406054
CYP27A1	-0.69	0.00947902	0.0406054
GGPS1	0.69	0.00948734	0.0406054
ALKBH8	-0.69	0.00949496	0.0406057
RAB5IF	0.69	0.0094972	0.0406057
RASSF2	-0.69	0.00950691	0.0406262
ATP5PF	0.69	0.00954206	0.0406649
METTL4	0.69	0.0095438	0.0406649
RHOV	0.69	0.00954512	0.0406649
ERICH1	0.69	0.00954541	0.0406649
PPP1R3C	-0.69	0.00956328	0.0407
LLGL1	-0.69	0.00957219	0.0407
PHACTR2	0.69	0.00957236	0.0407
NDUFA4	0.69	0.00957329	0.0407
ABCB7	-0.69	0.0095848	0.040728
MKKS	0.69	0.00959811	0.0407428
NDUFAF2	0.69	0.00960956	0.0407705
ACVRL1	-0.69	0.00962136	0.0407915
DNAJC12	0.69	0.00962562	0.0407915
SERINC3	0.69	0.00962929	0.0407915
RAB6B	0.69	0.00966128	0.0408692
JUP	-0.69	0.00966541	0.0408692
PVALB	0.69	0.00966734	0.0408692
CEP131	-0.69	0.00967729	0.0408904
COX19	-0.69	0.00968994	0.040923
STRN3	0.69	0.00972036	0.0409694
PSMA6	0.69	0.00972071	0.0409694
CCDC59	0.69	0.00973302	0.0410004
PIAS1	0.69	0.00973918	0.0410055
ADCY1	0.69	0.00975301	0.0410429
GLRX5	0.68	0.00978035	0.0411161
SIAE	0.68	0.00978357	0.0411161
BSG	-0.68	0.0097875	0.0411161
BCL2L2	0.68	0.00979025	0.0411161
JPT1	0.68	0.00981127	0.0411835
ASTN1	0.68	0.00983279	0.0412247
SLC38A7	-0.68	0.0098384	0.0412247
SERPINE2	-0.68	0.00984098	0.0412247
NEK6	-0.68	0.0098504	0.0412432
TRIM32	0.68	0.00986187	0.0412659
RNF24	-0.68	0.00986577	0.0412659
CNTNAP5	0.68	0.00987578	0.0412869
SYBU	0.68	0.009898	0.0413435
SRSF8	0.68	0.00990871	0.0413435
ZDHHC17	0.68	0.00991194	0.0413435
SLC6A15	0.68	0.00991425	0.0413435
YARS2	0.68	0.00993747	0.0413782
KBTBD4	0.68	0.00994026	0.0413782
TSSC4	-0.68	0.00994583	0.0413782
ARL6IP1	0.68	0.00995104	0.0413782
SIL1	-0.68	0.00995255	0.0413782
NGEF	0.68	0.0099763	0.0414562
PHF10	-0.68	0.0100042	0.0415193
DNAJC7	0.68	0.0100097	0.0415193
PSMA3	0.68	0.0100154	0.0415193
CORO2A	0.68	0.0100166	0.0415193
ZCCHC12	0.68	0.010027	0.0415418
PTGS1	0.68	0.0100331	0.0415462
MEPCE	-0.68	0.0100419	0.0415603
MRPL35	0.68	0.0100477	0.0415603
DHX36	0.68	0.0100609	0.0415785
DPP8	0.68	0.0100866	0.0416105
ANXA11	-0.68	0.010088	0.0416105
SORBS2	0.68	0.010094	0.0416105
EXOC1	0.68	0.0100971	0.0416105
CLEC2L	0.68	0.0100988	0.0416105
FGF17	-0.68	0.0101272	0.0417067
ACADVL	-0.68	0.0101348	0.0417173
IL11RA	-0.68	0.0101528	0.0417305
UBE2J2	-0.68	0.010153	0.0417305
MNT	-0.68	0.0101531	0.0417305
PRKAR1B	0.68	0.0101669	0.0417458
MAP3K14	-0.68	0.0101907	0.0418227
PGAP3	-0.68	0.0101986	0.0418343
SETMAR	0.68	0.0102114	0.041841
ST6GALNAC4	-0.68	0.0102149	0.041841
FAM200A	-0.68	0.0102153	0.041841
SPOCK1	0.68	0.0102252	0.0418605
ZBTB46	-0.68	0.0102372	0.0418695
RHOJ	-0.68	0.0102375	0.0418695
RAMP3	-0.68	0.010251	0.0418744
ORC4	0.68	0.0102538	0.0418744
TCN2	-0.68	0.0102811	0.0419538
PPP2R2B	0.68	0.0103087	0.0420157
ARHGAP1	-0.68	0.0103378	0.0420416
G3BP2	0.68	0.0103394	0.0420416
MRPS27	0.68	0.0103404	0.0420416
RREB1	0.68	0.0103496	0.0420582
SLC4A8	-0.68	0.01036	0.0420797
ANKRD20A11P	-0.68	0.0103711	0.0420837
GLMN	0.68	0.0104115	0.0421951
NDUFA12	0.68	0.0104138	0.0421951
MAX	-0.68	0.0104302	0.0422207
MAN2A1	-0.68	0.0104321	0.0422207
CNEP1R1	0.68	0.0104354	0.0422207
ITM2B	0.68	0.0104424	0.0422283
SERTAD4	0.68	0.0104632	0.0422916
CCNA1	0.68	0.0104838	0.0423247
HNRNPH1	0.68	0.0104892	0.0423247
CACYBP	0.68	0.0105027	0.0423247
GFM1	0.68	0.0105056	0.0423247
HINT1	0.68	0.0105141	0.0423247
BAD	-0.68	0.0105198	0.0423247
PWP1	0.68	0.0105264	0.0423247
KCTD6	0.68	0.0105378	0.0423247
ESD	0.68	0.0105382	0.0423247
LARP1	0.68	0.0105421	0.0423247
KIF2A	0.68	0.0105473	0.0423247
FRRS1L	0.68	0.010548	0.0423247
PHYHIPL	0.68	0.0105589	0.0423479
PARM1	0.68	0.0105741	0.0423592
NELFA	-0.68	0.0105749	0.0423592
ENY2	0.68	0.010577	0.0423592
AP2S1	0.68	0.0105832	0.0423635
FGF18	-0.68	0.0106116	0.0423881
CUL1	0.68	0.0106132	0.0423881
NRIP3	-0.68	0.0106242	0.0423881
PEX14	0.68	0.0106245	0.0423881
ATOSB	-0.68	0.0106402	0.0423881
SNX3	0.68	0.0106447	0.0423881
MRPS31	0.68	0.0106476	0.0423881
METTL5	0.68	0.0106478	0.0423881
KDSR	-0.68	0.0106507	0.0423881
GABARAPL2	0.68	0.0106507	0.0423881
RGMA	-0.68	0.0106906	0.0424881
PEPD	0.68	0.0106959	0.0424881
PDCD6IP	0.68	0.0107035	0.0424881
EIF4E3	0.68	0.0107133	0.0424881
BRAT1	-0.68	0.010723	0.0424881
P2RY11	-0.68	0.0107254	0.0424881
HSPE1	0.68	0.0107355	0.0424881
SUCLA2	0.68	0.0107369	0.0424881
ACP1	0.68	0.0107374	0.0424881
DUSP28	0.68	0.0107827	0.0425846
NUMB	0.68	0.0107853	0.0425846
TRMT61A	-0.68	0.0107868	0.0425846
PMVK	-0.68	0.0107923	0.0425846
SESN1	0.68	0.0107958	0.0425846
VPS35	0.68	0.0107996	0.0425846
RPS23	0.68	0.0108076	0.0425846
SCARB2	0.68	0.010808	0.0425846
HPF1	0.68	0.0108244	0.0425952
STK16	-0.68	0.0108259	0.0425952
ERCC5	-0.68	0.0108424	0.0425952
LAMP2	0.68	0.010848	0.0425952
ARL8B	0.68	0.0108519	0.0425952
ABCF3	0.68	0.0108546	0.0425952
KCTD8	0.68	0.0108596	0.0425952
EXOSC8	0.68	0.0108696	0.0425952
SDHA	0.68	0.0108719	0.0425952
PGLS	-0.68	0.0108852	0.0425952
KRAS	0.68	0.0108882	0.0425952
CTNS	-0.68	0.0108939	0.0425952
PAQR8	-0.68	0.0108953	0.0425952
VPS45	0.68	0.0108979	0.0425952
PRPSAP2	0.68	0.0109004	0.0425952
LINC-PINT	-0.68	0.0109033	0.0425952
GLO1	0.68	0.0109141	0.0426046
TWNK	-0.68	0.0109159	0.0426046
DDIT4L	-0.68	0.0109274	0.0426141
POLR2A	-0.68	0.0109434	0.0426513
RRP12	0.68	0.0109521	0.0426653
HTRA1	-0.68	0.0109734	0.042728
WASL	0.68	0.0109836	0.0427477
GATAD2B	0.68	0.0109986	0.0427518
HOXA6	-0.68	0.0110033	0.0427518
CDC42BPB	-0.68	0.0110039	0.0427518
IK	0.68	0.0110052	0.0427518
MEAF6	0.68	0.011038	0.0428589
CFH	-0.68	0.0110433	0.0428595
VPS41	0.68	0.011068	0.042915
FBXO34	0.68	0.0110929	0.0429916
CEP76	-0.68	0.0111064	0.0430238
ABLIM1	-0.68	0.0111276	0.0430855
HSPA2	0.68	0.0111438	0.043105
CFAP45	-0.68	0.0111455	0.043105
BEST3	-0.68	0.0111579	0.043105
RNF115	-0.68	0.0111586	0.043105
COPB1	0.68	0.0111709	0.0431146
CBX3	-0.68	0.011173	0.0431146
STAU1	0.68	0.0112093	0.0432035
MPPED1	0.68	0.0112135	0.0432035
TERF2IP	0.68	0.0112154	0.0432035
PIGZ	0.68	0.0112213	0.043206
EID2	0.68	0.0112858	0.0433646
HERPUD1	0.68	0.0112904	0.0433646
KIF3C	0.68	0.0112925	0.0433646
PPM1K	0.68	0.0112938	0.0433646
RCOR3	0.68	0.0113004	0.0433695
EID2B	0.68	0.0113194	0.043402
NARS1	0.68	0.0113245	0.043402
DOCK9	0.68	0.0113335	0.0434098
HSP90AA1	0.68	0.0113371	0.0434098
PPP6R1	-0.68	0.0113424	0.0434101
IFITM1	-0.67	0.0113503	0.0434205
RPS9	-0.67	0.0113853	0.0435142
DDX47	0.67	0.0113911	0.0435163
MTOR	0.67	0.0114038	0.0435445
UBE2Q2	0.67	0.0114141	0.0435639
UQCRC2	0.67	0.0114312	0.0436092
NDUFAF1	0.67	0.0114389	0.0436184
THAP7	-0.67	0.0114518	0.0436459
PRKAR1A	0.67	0.0114566	0.0436459
GLIPR2	-0.67	0.0114732	0.0436569
SARS2	0.67	0.0114812	0.0436569
BASP1	0.67	0.0114836	0.0436569
EIF1	0.67	0.0114861	0.0436569
DSTYK	0.67	0.0114891	0.0436569
DUSP8	-0.67	0.0114911	0.0436569
NLRX1	-0.67	0.0115023	0.0436577
ALOX5AP	0.67	0.0115265	0.043711
SLC49A3	-0.67	0.011543	0.0437226
LYSMD2	0.67	0.0115527	0.0437226
PSMB6	0.67	0.0115583	0.0437226
NUP153	0.67	0.0115587	0.0437226
ADI1	-0.67	0.0115616	0.0437226
UBE2Z	0.67	0.0115671	0.0437226
PSMB5	0.67	0.0115703	0.0437226
ANP32B	-0.67	0.0115902	0.0437524
NDUFA4L2	-0.67	0.0115984	0.0437538
GRSF1	0.67	0.0116012	0.0437538
FCGRT	-0.67	0.0116341	0.0438398
PITPNB	0.67	0.011639	0.0438398
TGFB3	-0.67	0.0116499	0.0438398
COPS4	0.67	0.0116504	0.0438398
SMPD1	-0.67	0.0116621	0.0438639
MRPS30	0.67	0.0116821	0.0438814
ATP6V1B2	0.67	0.0116834	0.0438814
CHTOP	0.67	0.0116923	0.0438814
CRYL1	-0.67	0.0116939	0.0438814
LZTFL1	0.67	0.0117022	0.0438814
KPNA4	0.67	0.0117134	0.0438814
PTGR1	0.67	0.0117181	0.0438814
OR2A20P	-0.67	0.0117197	0.0438814
CNBP	0.67	0.011748	0.0439233
STAMBP	0.67	0.011752	0.0439233
OAZ1	0.67	0.0117541	0.0439233
FLOT2	-0.67	0.0117616	0.0439233
DYNC1LI2	-0.67	0.0117665	0.0439233
CUEDC2	0.67	0.0117752	0.0439233
FEM1A	-0.67	0.0117786	0.0439233
NPAS3	-0.67	0.011825	0.0440568
ATG2A	-0.67	0.0118498	0.0440896
ATG10	-0.67	0.0118584	0.0441016
APOC1	-0.67	0.0118696	0.0441238
SUSD1	0.67	0.0118804	0.0441438
UBA52	-0.67	0.0119216	0.0442124
TTC13	0.67	0.0119251	0.0442124
BRD3	-0.67	0.011928	0.0442124
FHOD3	0.67	0.0119399	0.0442124
ZNF600	-0.67	0.0119442	0.0442124
PDS5B	0.67	0.0119446	0.0442124
BRD8	0.67	0.0119468	0.0442124
GATD3	0.67	0.0119535	0.0442171
HACD4	-0.67	0.0119693	0.0442559
SUPT6H	-0.67	0.0119955	0.044296
ACKR3	-0.67	0.0119976	0.044296
EIF3J	0.67	0.0120008	0.044296
NRXN3	0.67	0.0120069	0.044296
NRBF2	0.67	0.0120127	0.0442977
MAPK3	-0.67	0.0120286	0.0443169
SORBS3	-0.67	0.0120615	0.0444135
GRPEL1	0.67	0.0120674	0.0444135
MATR3	0.67	0.0120709	0.0444135
ZFAND5	0.67	0.0120789	0.0444232
SERTAD3	-0.67	0.0120884	0.0444243
TBCC	0.67	0.0120899	0.0444243
TMEM237	0.67	0.0121009	0.0444297
HACL1	0.67	0.0121034	0.0444297
RPS16	-0.67	0.0121075	0.0444297
SMIM14	0.67	0.0121283	0.044486
PLEKHF1	-0.67	0.0121335	0.044486
ERCC3	0.67	0.0121416	0.0444936
ARHGAP32	0.67	0.0121508	0.0444936
MRFAP1	0.67	0.0121542	0.0444936
ARHGAP9	0.67	0.0121773	0.0445162
NKAPD1	-0.67	0.0121793	0.0445162
LRPAP1	0.67	0.0121805	0.0445162
SLC5A8	-0.67	0.0121847	0.0445162
NT5M	-0.67	0.0122049	0.0445641
GNL3	0.67	0.0122086	0.0445641
TM2D2	0.67	0.0122242	0.0445818
SCO1	0.67	0.0122352	0.0445827
RAB5A	0.67	0.0122564	0.0446401
ZNF787	-0.67	0.0122788	0.0447023
ARL6IP5	0.67	0.0122951	0.0447418
GNAI2	-0.67	0.012316	0.0447787
CCSER2	0.67	0.0123331	0.044821
PRKCB	0.67	0.0123388	0.0448223
BCLAF1	0.67	0.0123505	0.0448449
NOA1	0.67	0.0123829	0.0449234
PTCH1	-0.67	0.0124203	0.0449921
CALM1	0.67	0.0124206	0.0449921
RADX	0.67	0.0124248	0.0449921
ADIPOR1	0.67	0.0124261	0.0449921
PRMT6	0.67	0.012433	0.0449921
LONP2	0.67	0.0124398	0.0449921
ZRANB2	0.67	0.0124399	0.0449921
MRPL34	0.67	0.0124562	0.0450117
BRPF3	0.67	0.0124738	0.0450165
TRAFD1	-0.67	0.0124928	0.0450611
IL17D	-0.67	0.0124981	0.0450611
N4BP2	-0.67	0.0125025	0.0450611
DUSP26	0.67	0.0125324	0.0451184
SSB	0.67	0.0125408	0.0451184
CSPG4	-0.67	0.0125425	0.0451184
RBFOX1	0.67	0.0125585	0.0451184
JAZF1	0.67	0.0125588	0.0451184
HAUS7	-0.67	0.0125598	0.0451184
TBR1	0.67	0.0125619	0.0451184
STK36	-0.67	0.0125706	0.0451301
HSD17B7	-0.67	0.012582	0.0451382
TMEM115	-0.67	0.0125838	0.0451382
VPS26B	0.67	0.0126013	0.0451637
NTAQ1	0.67	0.0126031	0.0451637
ILF3	-0.67	0.0126171	0.0451637
NOP53	-0.67	0.0126193	0.0451637
EIF4H	0.67	0.0126222	0.0451637
NDUFB5	0.67	0.0126268	0.0451637
TSPO	-0.67	0.0126292	0.0451637
CNOT10	0.67	0.0126345	0.0451637
SOX30	-0.67	0.0126687	0.0452665
TPK1	0.67	0.0127087	0.0453596
NDUFS4	0.67	0.0127135	0.0453596
ELOC	0.67	0.0127199	0.0453596
ASB8	0.67	0.0127236	0.0453596
HSPB2	-0.67	0.0127307	0.0453596
ANKS1B	0.67	0.012739	0.0453596
SOX8	-0.67	0.0127424	0.0453596
DOP1B	0.67	0.0127428	0.0453596
CDK11A	-0.67	0.0127485	0.0453596
ICMT	0.67	0.0127495	0.0453596
TBC1D9	0.67	0.0127606	0.0453656
EXOSC4	0.67	0.01277	0.0453656
CNOT7	0.67	0.0127702	0.0453656
LAPTM4B	0.67	0.0127784	0.0453656
OCRL	0.67	0.0127786	0.0453656
CABP1	0.67	0.0128073	0.0454107
HSD17B7P2	-0.67	0.0128208	0.0454107
FBXW11	0.67	0.0128233	0.0454107
DTX2	-0.67	0.0128258	0.0454107
WDR83	0.67	0.0128268	0.0454107
PCSK1	0.67	0.0128388	0.0454107
KHDRBS3	0.67	0.0128429	0.0454107
WDR18	-0.67	0.0128488	0.0454107
YJU2	-0.67	0.012849	0.0454107
SYNDIG1	0.67	0.0128606	0.0454232
SNIP1	0.67	0.012868	0.0454283
NOMO1	0.67	0.0128785	0.0454283
ACAT2	0.67	0.0129148	0.0455161
RAP2A	0.67	0.0129262	0.0455161
ZNF667	0.67	0.0129302	0.0455161
PSMB7	0.67	0.0129337	0.0455161
PRKCSH	-0.67	0.0129521	0.0455161
EIF3I	0.67	0.0129525	0.0455161
MAD1L1	0.67	0.0129528	0.0455161
RBBP5	0.67	0.0129652	0.0455295
RABEP1	0.67	0.0129676	0.0455295
PIGX	-0.67	0.0129852	0.0455303
CAPRIN1	0.67	0.0129916	0.0455303
FOXP1	-0.67	0.0129917	0.0455303
NECAB1	0.67	0.0129994	0.0455303
ZMAT3	0.67	0.013001	0.0455303
USP8	0.67	0.0130047	0.0455303
LGI3	0.67	0.013017	0.0455303
BUB3	0.67	0.0130228	0.0455303
KANSL3	-0.67	0.0130342	0.045551
SNRPN	0.67	0.0130455	0.0455688
GPC5	-0.67	0.0130558	0.0455688
TMEM181	0.67	0.0130558	0.0455688
NUDT8	-0.67	0.0130631	0.0455752
EPB41L3	0.67	0.0130855	0.0456056
ZNF93	-0.67	0.0130881	0.0456056
RAB40C	0.67	0.0130884	0.0456056
RNF112	0.67	0.0131106	0.045664
DHX16	0.66	0.0131283	0.0457064
FBXO46	-0.66	0.0131417	0.0457337
RAN	0.66	0.0131715	0.0458183
NR1D2	0.66	0.013181	0.045832
AP2M1	0.66	0.0132798	0.0461165
NDUFA1	0.66	0.0133019	0.0461165
AP1S1	0.66	0.013307	0.0461165
RWDD2A	0.66	0.013307	0.0461165
NAPB	0.66	0.0133093	0.0461165
FEZ1	0.66	0.0133372	0.0461328
AK5	0.66	0.0133377	0.0461328
CGGBP1	0.66	0.0133428	0.0461328
BLOC1S4	-0.66	0.0133453	0.0461328
TBPL1	0.66	0.013377	0.0462228
EPS15	0.66	0.013434	0.0463363
LEO1	0.66	0.0134379	0.0463363
DIP2B	0.66	0.0134522	0.0463449
RAB15	0.66	0.0134556	0.0463449
FIG4	0.66	0.0134571	0.0463449
NDUFV2	0.66	0.0134707	0.0463723
DAPK1	0.66	0.0134971	0.0464217
JMJD4	-0.66	0.0135019	0.0464217
MRPS28	0.66	0.0135484	0.0465432
GNPDA2	0.66	0.0135708	0.0466009
BABAM2	0.66	0.0135892	0.0466368
PRDX2	0.66	0.0135926	0.0466368
MRPL58	0.66	0.0136066	0.0466511
FEZF2	-0.66	0.013608	0.0466511
TKT	0.66	0.0136269	0.0466842
SSTR2	-0.66	0.0136289	0.0466842
KCTD5	-0.66	0.0136823	0.0468283
STK24	0.66	0.0137064	0.0468917
DGAT1	-0.66	0.0137194	0.0469165
LMF2	-0.66	0.0137417	0.0469458
SPTY2D1	0.66	0.0137474	0.0469458
SC5D	0.66	0.0137517	0.0469458
CAPZA2	0.66	0.0137563	0.0469458
DPM1	0.66	0.01377	0.0469733
SH3BGRL	0.66	0.0137813	0.0469925
HIGD1A	0.66	0.0137929	0.0470126
MRPS21	0.66	0.0138122	0.0470399
ADRA1A	-0.66	0.0138122	0.0470399
NTNG1	0.66	0.0138211	0.0470509
TAX1BP1	0.66	0.0138293	0.0470516
MAD2L2	-0.66	0.0138332	0.0470516
EIF2S3	0.66	0.0138453	0.0470516
[truncated: 147 more rows]

## Sheet: Supplementary Table 2
Supplementary Table 2. Gene set whose expression was correlated with RIN.
Gene Symbol	Correlation coefficient	p value	q value
PPP3CC	0.95	3.90571e-07	0.00174593
FNIP1	0.95	5.87903e-07	0.00174593
TSG101	0.95	7.36766e-07	0.00174593
VPS52	0.95	8.42836e-07	0.00174593
PSMA4	0.93	3.36179e-06	0.00491431
PITRM1	0.93	5.73202e-06	0.00491431
GIGYF2	0.93	5.93254e-06	0.00491431
AP1G1	0.92	5.98889e-06	0.00491431
NAXD	0.92	7.04351e-06	0.00491431
TSPAN17	-0.92	7.11336e-06	0.00491431
FUCA1	0.92	7.13556e-06	0.00491431
SNRNP40	0.92	7.22779e-06	0.00491431
RPL4	0.92	7.71011e-06	0.00491431
LRP1B	0.92	9.56141e-06	0.00504746
OSBPL9	0.92	1.00857e-05	0.00504746
ZNF358	-0.92	1.05225e-05	0.00504746
CDC123	0.92	1.10011e-05	0.00504746
DNAJC18	0.91	1.30914e-05	0.00504746
ATP1B3	-0.91	1.3095e-05	0.00504746
DICER1	0.91	1.32374e-05	0.00504746
GORASP1	0.91	1.32684e-05	0.00504746
YEATS2	0.91	1.37906e-05	0.00504746
KIAA2026	0.91	1.5315e-05	0.00504746
GRB2	0.91	1.63831e-05	0.00504746
REXO1	-0.91	1.65938e-05	0.00504746
PPHLN1	0.91	1.68122e-05	0.00504746
BRF2	0.91	1.85971e-05	0.00504746
DERL1	0.91	1.92283e-05	0.00504746
OXSR1	0.91	1.96032e-05	0.00504746
TOP2B	0.91	1.99374e-05	0.00504746
HMCES	0.91	1.99508e-05	0.00504746
KCTD20	0.91	2.00743e-05	0.00504746
RBMS1	0.9	2.19737e-05	0.00504746
SNRPB2	0.9	2.23573e-05	0.00504746
FBXO38	0.9	2.29349e-05	0.00504746
ACTB	-0.9	2.36271e-05	0.00504746
BCL7B	0.9	2.4622e-05	0.00504746
PSMG2	0.9	2.52625e-05	0.00504746
PTEN	0.9	2.57463e-05	0.00504746
PIK3R4	0.9	2.79539e-05	0.00504746
CKLF	0.9	2.81113e-05	0.00504746
ADGRB3	0.9	2.85533e-05	0.00504746
ADNP2	0.9	2.91262e-05	0.00504746
EIF4ENIF1	0.9	2.91927e-05	0.00504746
KIAA1191	0.9	3.01597e-05	0.00504746
PBX2	-0.9	3.10669e-05	0.00504746
ATP2B4	0.9	3.35064e-05	0.00527826
EZH1	-0.9	3.37615e-05	0.00527826
CEP20	0.9	3.53246e-05	0.00542036
PSMD12	-0.89	3.62379e-05	0.0054594
DIP2B	0.89	3.74269e-05	0.00546412
ATAD3A	-0.89	3.75881e-05	0.00546412
ZMAT5	0.89	3.87471e-05	0.00548004
ZP3	-0.89	3.97412e-05	0.00548004
PPDPF	0.89	4.12719e-05	0.00548004
GGNBP2	0.89	4.26511e-05	0.00548004
RNF103	0.89	4.28234e-05	0.00548004
PSMB4	0.89	4.41838e-05	0.00548004
MPDU1	-0.89	4.45723e-05	0.00548004
CIAO2A	0.89	4.50796e-05	0.00548004
UBA1	0.89	4.57096e-05	0.00548004
SETMAR	0.89	4.5833e-05	0.00548004
IFIT1	0.89	4.58764e-05	0.00548004
BBS1	0.89	4.78658e-05	0.00548004
PRRC2C	0.89	4.86883e-05	0.00548004
RBL2	0.89	4.89779e-05	0.00548004
SDHA	-0.89	4.9391e-05	0.00548004
GNPTAB	0.89	4.9989e-05	0.00548004
PABPC1	0.89	5.05707e-05	0.00548004
RTL8A	0.89	5.10605e-05	0.00548004
SLC6A1	0.89	5.14859e-05	0.00548004
GOLGA5	0.89	5.22323e-05	0.00548004
KDM3B	0.89	5.22475e-05	0.00548004
SEC22C	0.89	5.42238e-05	0.0054892
LTA4H	0.89	5.47085e-05	0.0054892
PRPSAP1	0.89	5.62061e-05	0.0054892
ZNF281	0.89	5.76183e-05	0.0054892
MAGT1	-0.88	5.854e-05	0.0054892
HERC2	0.88	5.95677e-05	0.0054892
ABCF3	0.88	6.00076e-05	0.0054892
ASB8	0.88	6.01972e-05	0.0054892
LPIN2	0.88	6.06664e-05	0.0054892
ARRDC1-AS1	-0.88	6.08574e-05	0.0054892
MTOR	0.88	6.09206e-05	0.0054892
CSPG5	0.88	6.27534e-05	0.0054892
JUND	-0.88	6.36932e-05	0.0054892
ASTN1	0.88	6.38941e-05	0.0054892
NAE1	0.88	6.56661e-05	0.0054892
HMG20A	0.88	6.57908e-05	0.0054892
NUP62	0.88	6.60893e-05	0.0054892
PARP3	0.88	6.6096e-05	0.0054892
AFF4	0.88	6.69091e-05	0.0054892
UBAP1	0.88	6.7722e-05	0.00550142
PLPP1	0.88	6.90102e-05	0.00554713
BOP1	-0.88	7.05761e-05	0.00554713
UBE2Z	0.88	7.12994e-05	0.00554713
ATIC	0.88	7.15584e-05	0.00554713
DSTYK	0.88	7.20889e-05	0.00554713
ARL5A	-0.88	7.23015e-05	0.00554713
SFXN4	-0.88	7.39523e-05	0.00562173
STK32C	-0.88	7.494e-05	0.00564503
MAN2A2	0.88	7.79715e-05	0.00578119
MED30	0.88	7.85868e-05	0.00578119
SAV1	0.88	7.88407e-05	0.00578119
EXOSC9	0.88	8.20957e-05	0.00591517
PRMT1	0.88	8.29261e-05	0.0059235
PPTC7	0.88	8.5198e-05	0.00601387
UBE3C	0.88	8.56429e-05	0.00601387
TMEM60	0.88	8.84155e-05	0.00611912
AMZ2	0.88	8.90199e-05	0.00611912
MAD1L1	0.88	8.93571e-05	0.00611912
GART	0.87	9.02801e-05	0.00613165
ZNF787	-0.87	9.10623e-05	0.00613449
EIF4B	0.87	9.51469e-05	0.00615819
IGBP1	0.87	9.56066e-05	0.00615819
SCAF4	0.87	9.71166e-05	0.00615819
TM9SF1	0.87	9.85893e-05	0.00615819
PALM	-0.87	9.94691e-05	0.00615819
SDE2	0.87	0.000101317	0.00615819
SYBU	0.87	0.00010151	0.00615819
MRPL40	0.87	0.00010237	0.00615819
NSMF	-0.87	0.00010271	0.00615819
ZCCHC9	0.87	0.000104423	0.00615819
VPS26C	0.87	0.000104701	0.00615819
TMEM209	0.87	0.000105011	0.00615819
MICU1	0.87	0.000105033	0.00615819
EIF2B1	0.87	0.000105535	0.00615819
DTD1	0.87	0.000107659	0.00617882
SLC25A23	-0.87	0.000108402	0.00617882
SNF8	-0.87	0.000109004	0.00617882
SECISBP2	0.87	0.000109092	0.00617882
SMC3	0.87	0.000109617	0.00617882
DHRS7	0.87	0.000111198	0.00618631
SCARB2	0.87	0.000111243	0.00618631
WDR45B	0.87	0.000113524	0.00620873
ENDOG	0.87	0.000114547	0.00620873
ZNF329	0.87	0.000115277	0.00620873
CHAMP1	0.87	0.000115815	0.00620873
SRXN1	0.87	0.000116142	0.00620873
MTHFS	0.87	0.000118671	0.00630326
TFIP11	0.87	0.000120036	0.00631855
TOR1A	0.87	0.000120484	0.00631855
LRRFIP1	-0.87	0.000121787	0.00634671
MRPL43	0.87	0.000124266	0.00641875
ZNF207	0.87	0.00012505	0.00641875
MORN4	0.87	0.00012621	0.00641875
DDX18	0.87	0.000126268	0.00641875
DECR2	0.87	0.000127972	0.00646208
TEX10	0.87	0.00012868	0.00646208
TNPO2	-0.87	0.000129968	0.00647464
DHRS7B	0.87	0.000130493	0.00647464
CNOT2	0.87	0.000132799	0.00652055
IFT43	0.87	0.000133782	0.00652055
GALK2	0.87	0.000134112	0.00652055
LRRC4C	0.87	0.000134566	0.00652055
JAM2	0.86	0.000135643	0.00653452
BORCS6	-0.86	0.000138433	0.00663038
ARF3	0.86	0.000139497	0.00664294
SF3A1	0.86	0.000140839	0.00664316
CSE1L	0.86	0.000142574	0.00664574
RABGEF1	0.86	0.000142764	0.00664574
TRMO	0.86	0.00014754	0.00665589
BCYRN1	-0.86	0.000148943	0.00665589
POLR1C	0.86	0.0001492	0.00665589
UNC50	0.86	0.000149522	0.00665589
PTPRK	0.86	0.000150353	0.00665589
SLC5A8	-0.86	0.000151466	0.00665589
SNRK	0.86	0.000151528	0.00665589
INSIG2	0.86	0.000152532	0.00665589
ZNF773	-0.86	0.000152547	0.00665589
KCNH3	-0.86	0.000152716	0.00665589
DRG1	0.86	0.00015362	0.00665589
MPRIP	0.86	0.000157092	0.00665589
CACNG7	0.86	0.000158633	0.00665589
C6orf52	-0.86	0.000158962	0.00665589
IMP3	0.86	0.000160529	0.00665589
CPSF1	-0.86	0.000160841	0.00665589
B3GAT3	-0.86	0.000161171	0.00665589
KLHL28	0.86	0.00016127	0.00665589
RSL1D1	0.86	0.000161473	0.00665589
BRD8	0.86	0.000162347	0.00665589
LONP2	0.86	0.000163327	0.00665589
COQ9	0.86	0.000163741	0.00665589
CXADR	0.86	0.000164346	0.00665589
SLC6A15	0.86	0.000164666	0.00665589
MYEF2	-0.86	0.000166272	0.00665589
ITFG2	0.86	0.000167343	0.00665589
COG1	0.86	0.000167411	0.00665589
ATRN	0.86	0.000168874	0.00665589
HACD4	-0.86	0.000169837	0.00665589
DNAJC17	-0.86	0.000171476	0.00665589
RABAC1	0.86	0.000172143	0.00665589
DROSHA	0.86	0.000172299	0.00665589
ZNF791	0.86	0.000172314	0.00665589
CRMP1	0.86	0.000172703	0.00665589
AGPAT5	-0.86	0.000175336	0.00667353
SNX1	0.86	0.000175431	0.00667353
ERCC3	0.86	0.000175619	0.00667353
CLPTM1L	0.86	0.000177816	0.00667353
RAPGEF3	-0.86	0.000179318	0.00667353
BRPF3	0.86	0.000180698	0.00667353
CSNK2B	0.86	0.000181481	0.00667353
CTNNBL1	0.86	0.000181839	0.00667353
SEMA6B	-0.86	0.000182635	0.00667353
HDDC3	0.86	0.000183647	0.00667353
CYFIP1	0.86	0.000185143	0.00667353
EXOC2	0.86	0.000185185	0.00667353
DHPS	0.86	0.000188618	0.00669821
ZNF14	-0.86	0.000188759	0.00669821
MRPS9	0.86	0.000189501	0.00669821
MFAP1	0.86	0.00019207	0.00669821
PHF12	0.86	0.000192457	0.00669821
ARPC3	0.86	0.000192664	0.00669821
FNTA	0.86	0.000193077	0.00669821
SUPT4H1	0.86	0.000193202	0.00669821
ZBED5	0.86	0.000194246	0.00670461
AP3D1	0.85	0.000197133	0.00672439
ARCN1	0.85	0.000198015	0.00672439
STAT1	0.85	0.000199174	0.00673615
TNFAIP1	0.85	0.000204049	0.00680394
ZNF410	0.85	0.000204239	0.00680394
PSMB2	0.85	0.000205422	0.00680394
TSC1	0.85	0.000206503	0.00680394
NFIC	-0.85	0.000208042	0.00680394
SDF2L1	-0.85	0.000209582	0.00680394
NIPA2	0.85	0.000210022	0.00680394
TMEM131	0.85	0.000210189	0.00680394
TOR1AIP1	0.85	0.000210643	0.00680394
GABBR1	-0.85	0.000211389	0.00680394
HCFC1	-0.85	0.00021214	0.00680394
UBR4	0.85	0.000212757	0.00680394
KIAA0319L	0.85	0.000213255	0.00680394
PUM2	0.85	0.000213356	0.00680394
IPO9	0.85	0.000213931	0.00680394
RNF4	0.85	0.000215796	0.00680394
CLCN6	0.85	0.000216149	0.00680394
FZD3	0.85	0.00021771	0.00680394
TSSC4	-0.85	0.000219212	0.00680394
SSRP1	0.85	0.000219758	0.00680394
TBCE	0.85	0.000220652	0.00680394
CHCHD7	0.85	0.000221817	0.00680394
SLC38A1	0.85	0.000222349	0.00680394
PGD	0.85	0.000223823	0.00680394
ADIPOR1	0.85	0.000225158	0.00680394
RRS1	0.85	0.00022629	0.00680394
UNC79	0.85	0.000226356	0.00680394
DNAJC28	-0.85	0.000226777	0.00680394
CSF2RA	-0.85	0.000227455	0.00680394
SLC20A1	0.85	0.000231501	0.00688418
TELO2	-0.85	0.000231799	0.00688418
NAA15	0.85	0.000233145	0.00688737
PPAN	-0.85	0.000233981	0.00688737
VPS33B	0.85	0.0002344	0.00688737
DYM	0.85	0.000236188	0.00690057
TRAPPC2	0.85	0.000236515	0.00690057
SUN1	0.85	0.000238274	0.0069275
PSMA7	0.85	0.00024162	0.00700022
WDR74	-0.85	0.000243902	0.00703365
PIGU	-0.85	0.000244569	0.00703365
ANKRD17	0.85	0.000247202	0.00703365
PRPSAP2	0.85	0.000247867	0.00703365
PTPRM	0.85	0.000249074	0.00704378
PCMTD2	0.85	0.000250963	0.00707306
ST7	0.85	0.000252882	0.00710298
SRPRA	0.85	0.00025731	0.00719889
USP49	-0.85	0.000258903	0.00719889
CWC15	0.85	0.00026062	0.0072135
NAV3	0.85	0.000261742	0.0072135
ANKRD50	0.85	0.00026204	0.0072135
DNTTIP1	0.85	0.000263277	0.00721439
PCBP1	0.85	0.000264374	0.00721439
BTBD2	-0.85	0.0002655	0.00721439
PROSER1	0.85	0.000265555	0.00721439
AKIP1	0.85	0.000269062	0.00722735
INIP	0.85	0.000269193	0.00722735
DEGS1	0.85	0.000269275	0.00722735
LAMTOR2	0.85	0.000269521	0.00722735
RABEPK	0.85	0.000273057	0.00724601
EGFL7	-0.85	0.000273715	0.00724601
CASP9	0.85	0.000274909	0.00725445
DDX50	0.85	0.000276142	0.00726329
SNX15	0.84	0.000277478	0.00726329
HEXB	0.84	0.000277874	0.00726329
CNTNAP5	0.84	0.000278977	0.00726919
SGCE	0.84	0.000281226	0.00727906
NDN	0.84	0.000282427	0.00727906
CAP1	0.84	0.000282937	0.00727906
SUPT16H	0.84	0.000283924	0.00727906
PURB	0.84	0.00028546	0.00727906
EBPL	0.84	0.000286172	0.00727906
PSMA3	0.84	0.000286523	0.00727906
GNE	0.84	0.000287044	0.00727906
HSPA2	0.84	0.000287262	0.00727906
MTF2	-0.84	0.000288912	0.00729855
GPR137	-0.84	0.000293367	0.00733934
MTURN	-0.84	0.000293905	0.00733934
JDP2	-0.84	0.000294549	0.00733934
WDR1	0.84	0.000295679	0.00733934
CYB5D1	0.84	0.00029748	0.00733934
COQ5	0.84	0.000298747	0.00733934
FGF18	-0.84	0.00029905	0.00733934
DNAJB14	0.84	0.000302849	0.00733934
CCDC115	0.84	0.000303578	0.00733934
MED16	0.84	0.00030387	0.00733934
DCAF7	0.84	0.00030522	0.00733934
CCDC59	0.84	0.000306699	0.00733934
EIF3I	0.84	0.000306916	0.00733934
PCDH7	0.84	0.000306951	0.00733934
SAP130	0.84	0.000307356	0.00733934
UFSP2	0.84	0.000311802	0.00739604
SNX19	0.84	0.000312371	0.00739604
FKBP8	-0.84	0.000312408	0.00739604
ZNF23	0.84	0.000314191	0.00741706
PHLPP2	0.84	0.000316819	0.00745785
HAUS2	-0.84	0.000319581	0.00748128
ASPSCR1	-0.84	0.000320004	0.00748128
PHACTR2	0.84	0.000320523	0.00748128
PRC1	0.84	0.000324344	0.00753471
LARP1	0.84	0.000326166	0.00753471
BMAL1	0.84	0.000326549	0.00753471
SNAP47	0.84	0.000326771	0.00753471
MRPS27	0.84	0.000327721	0.00753471
FAM200A	-0.84	0.000328268	0.00753471
NUBPL	0.84	0.000329212	0.0075355
USP34	0.84	0.000332142	0.00756079
ACVR2B	-0.84	0.000336141	0.00759
TTC13	0.84	0.000336632	0.00759
RC3H2	0.84	0.000337831	0.00759
DYRK4	0.84	0.000338693	0.00759
PCDHB19P	-0.84	0.000339528	0.00759
CREBBP	0.84	0.00034031	0.00759
EIF1	0.84	0.000340753	0.00759
LIMCH1	0.84	0.000345296	0.00763795
PEX11B	0.84	0.000345298	0.00763795
NAV1	0.84	0.000347579	0.00764954
POP7	0.84	0.000349843	0.00764954
CAPNS1	0.84	0.000352097	0.00764954
CAMSAP1	0.84	0.000352614	0.00764954
VPS45	0.84	0.000353937	0.00764954
SNRPF	0.84	0.000354959	0.00764954
B4GALT5	0.84	0.000356913	0.00764954
CSPG4	-0.84	0.000359146	0.00764954
SDHB	0.84	0.000359622	0.00764954
UBQLN4	-0.84	0.000359879	0.00764954
LHX6	-0.84	0.000361157	0.00764954
MAPT	0.84	0.000361349	0.00764954
RNF41	0.84	0.000361518	0.00764954
PTH1R	-0.84	0.000361622	0.00764954
TUSC2	0.84	0.00036189	0.00764954
SLC25A51	-0.84	0.000364753	0.00766105
ZNF93	-0.84	0.000364908	0.00766105
IL18	-0.84	0.000365934	0.00766105
LRRC8D	0.84	0.00036781	0.00766105
PBDC1	0.84	0.000367965	0.00766105
APEX1	0.84	0.000368476	0.00766105
STAG3L1	0.84	0.000369831	0.00766105
RBFOX1	0.84	0.000370843	0.00766286
VPS8	0.84	0.000372403	0.00767595
ASB3	0.84	0.000373393	0.00767726
ZNF486	-0.84	0.000375623	0.00770399
TALDO1	0.84	0.000379505	0.00773048
CLOCK	-0.84	0.000380454	0.00773048
COG6	0.84	0.000381754	0.00773048
APLP2	0.83	0.000382462	0.00773048
SPN	-0.83	0.000382916	0.00773048
HEATR5B	0.83	0.000383391	0.00773048
TTF1	0.83	0.000383445	0.00773048
CD46	0.83	0.000385586	0.00773647
NOP14	-0.83	0.000385811	0.00773647
ANXA7	0.83	0.000388545	0.00773647
SNCB	0.83	0.00038865	0.00773647
TFDP1	0.83	0.000389333	0.00773647
GNAS	0.83	0.000392007	0.00773647
LMOD3	-0.83	0.000392968	0.00773647
MPDZ	0.83	0.000392975	0.00773647
SRP19	0.83	0.000393079	0.00773647
USP16	0.83	0.000394837	0.00775265
MPND	-0.83	0.000400255	0.00778006
KCTD17	-0.83	0.000401765	0.00778006
PCCB	0.83	0.000404188	0.00778006
LTV1	0.83	0.000404631	0.00778006
TBCC	0.83	0.000404648	0.00778006
P3H3	-0.83	0.000404791	0.00778006
PHF20	0.83	0.000404975	0.00778006
EVI5	-0.83	0.000405622	0.00778006
ALDH3A2	0.83	0.000406693	0.00778258
RAB11FIP2	0.83	0.000412245	0.00786345
SSX2IP	0.83	0.000417177	0.00787317
MFSD11	-0.83	0.00041733	0.00787317
FBXW11	0.83	0.000417787	0.00787317
CETN2	0.83	0.000418078	0.00787317
MINDY1	-0.83	0.000419876	0.0078891
ROCK2	0.83	0.000421266	0.00789242
LACTB	0.83	0.000422199	0.00789242
TMEM43	0.83	0.00042358	0.00789242
DHX29	0.83	0.000424846	0.00789242
PSMA5	0.83	0.000425027	0.00789242
GATAD2B	0.83	0.000427392	0.00789242
PPM1K	0.83	0.000427879	0.00789242
ALPP	-0.83	0.00042862	0.00789242
UVRAG	0.83	0.000428798	0.00789242
RANGAP1	-0.83	0.000437175	0.00801423
PDCD6	0.83	0.000441391	0.00806098
RIPOR1	-0.83	0.000444274	0.00808034
DNM1P46	-0.83	0.000445265	0.00808034
PTP4A2	-0.83	0.000445657	0.00808034
ZNF223	-0.83	0.000448145	0.00810771
FHIP1B	0.83	0.00045038	0.00813039
SRP68	0.83	0.000452853	0.00814997
PRPF4	0.83	0.000453432	0.00814997
YY1AP1	-0.83	0.000457422	0.00818617
ZNF22	0.83	0.000461345	0.00823859
HLTF	0.83	0.00046505	0.00826794
TDRD1	-0.83	0.000467974	0.00826794
FAM50A	-0.83	0.000469537	0.00826794
ODC1	0.83	0.000469652	0.00826794
CCT8	0.83	0.000469948	0.00826794
CREG1	0.83	0.000470243	0.00826794
NUP153	0.83	0.000470613	0.00826794
KBTBD4	0.83	0.000471475	0.00826794
NIF3L1	0.83	0.000471969	0.00826794
CELF2	0.83	0.000476131	0.00832325
PIP4P1	0.83	0.000478643	0.00833201
PLRG1	0.83	0.000482459	0.00837338
PARD6A	-0.83	0.000483912	0.00837338
TM2D2	0.83	0.000486338	0.00837338
SLC35E1	0.83	0.00048708	0.00837338
KCNK3	-0.83	0.000487386	0.00837338
LEO1	0.83	0.000489053	0.00837338
ASXL2	0.83	0.00048948	0.00837338
TPR	0.83	0.000489707	0.00837338
ERGIC3	-0.83	0.000490703	0.00837338
NTNG1	0.83	0.000493696	0.00839541
VPS4B	0.83	0.000495457	0.00839541
INPP5A	0.83	0.00049744	0.00841181
SMAD7	0.83	0.000498737	0.00841657
EHBP1	0.83	0.000505277	0.00849234
TAF5L	-0.83	0.000506484	0.00849501
VARS2	-0.83	0.000508753	0.00849501
FHOD3	0.83	0.000508939	0.00849501
NTAQ1	0.83	0.000509683	0.00849501
GPBP1	0.83	0.000510562	0.00849501
PSMD1	0.83	0.000512458	0.00850288
LEMD3	0.83	0.000513087	0.00850288
MRPL39	0.83	0.000515688	0.00851578
ZNF600	-0.83	0.00051635	0.00851578
ALDH5A1	0.83	0.000516949	0.00851578
RAB22A	0.82	0.000520249	0.00855314
ARHGAP32	0.82	0.000524073	0.00856865
KLHDC9	0.82	0.000524489	0.00856865
FAXC	0.82	0.000525235	0.00856865
ARFIP1	0.82	0.000525329	0.00856865
ARPC1A	0.82	0.00052694	0.00857804
DDX10	0.82	0.000531265	0.00860242
PEPD	0.82	0.000531552	0.00860242
PCID2	0.82	0.000534518	0.00860882
GALNT9	-0.82	0.000536849	0.00860882
IGF2BP2	-0.82	0.000538382	0.00860882
DVL3	0.82	0.000540849	0.00860882
RABGGTB	0.82	0.000541598	0.00860882
PAK6	0.82	0.000541646	0.00860882
ZNF653	-0.82	0.000543039	0.00860882
ADSL	0.82	0.000543459	0.00860882
EXOSC5	0.82	0.000544415	0.00860882
IQCB1	0.82	0.000550828	0.00861081
GALC	0.82	0.000551927	0.00861081
NR1D2	0.82	0.000554665	0.00861081
DNAJC14	0.82	0.000554922	0.00861081
MAPRE2	0.82	0.000557594	0.00861081
MFGE8	-0.82	0.000559625	0.00861081
TMUB1	-0.82	0.000559897	0.00861081
ANAPC1	0.82	0.000560924	0.00861081
HSD17B7	-0.82	0.0005615	0.00861081
CDK5	0.82	0.000562438	0.00861081
RAD51D	0.82	0.000563705	0.00861081
PWP1	0.82	0.000564135	0.00861081
RNFT2	0.82	0.000564184	0.00861081
MAP7D1	0.82	0.000565032	0.00861081
ST3GAL5	0.82	0.000565266	0.00861081
IDH3A	0.82	0.000565622	0.00861081
MRPL24	0.82	0.000566796	0.00861081
PYCR2	0.82	0.000567304	0.00861081
SMG1	0.82	0.000567403	0.00861081
DCBLD2	0.82	0.000570225	0.00863781
PRPF19	-0.82	0.000571947	0.00863928
DPP8	0.82	0.000579669	0.00871346
EXOC6	0.82	0.000581375	0.00871346
EWSR1	0.82	0.00058258	0.00871346
PSME3IP1	0.82	0.00058481	0.00873106
LMBRD1	0.82	0.000585974	0.0087327
PSMB1	0.82	0.000588531	0.00873301
AHR	-0.82	0.000588769	0.00873301
LPIN1	0.82	0.000590576	0.00873301
PIGX	-0.82	0.000592311	0.00873301
FRMPD4	0.82	0.000593886	0.00873301
GNPDA2	0.82	0.000594331	0.00873301
RUNX1T1	0.82	0.000595769	0.00873301
ASH2L	0.82	0.000596438	0.00873301
TDG	-0.82	0.000597003	0.00873301
NOA1	0.82	0.000597588	0.00873301
EIF4H	0.82	0.000607523	0.00886256
COPA	0.82	0.000610492	0.00886658
FAM220A	0.82	0.00061178	0.00886658
PSMC2	0.82	0.000612399	0.00886658
GSTO2	-0.82	0.000613521	0.00886658
DUSP3	-0.82	0.000616074	0.00886658
COPB1	0.82	0.000616568	0.00886658
WRNIP1	0.82	0.000617168	0.00886658
DOP1B	0.82	0.000617429	0.00886658
ARHGAP39	-0.82	0.000622192	0.00889295
ARL3	0.82	0.000623065	0.00889295
RASIP1	-0.82	0.000623558	0.00889295
OXA1L	0.82	0.000624664	0.00889341
FBXW5	-0.82	0.000625921	0.00889602
SMAP2	0.82	0.000629148	0.00892381
ACLY	0.82	0.000630116	0.00892381
PAICS	0.82	0.000631107	0.00892381
SDHAP1	-0.82	0.000635427	0.00895433
PIP4K2B	-0.82	0.000637523	0.00896862
TLK2	0.82	0.000640698	0.00897
DNAJA3	0.82	0.000641648	0.00897
WRAP53	-0.82	0.000643814	0.00897
SCN2A	-0.82	0.000643976	0.00897
PUM1	0.82	0.000645025	0.00897
MECP2	0.82	0.000645199	0.00897
MRPS22	0.82	0.000647808	0.00897274
MBP	0.82	0.000649118	0.00897274
DAP3	0.82	0.000651231	0.00897274
RAB9A	0.82	0.000651842	0.00897274
DSEL	-0.82	0.00065307	0.00897274
MRRF	0.82	0.000654157	0.00897274
ZDHHC17	0.82	0.000655062	0.00897274
NUP133	0.82	0.000655843	0.00897274
AKR1A1	0.82	0.000656225	0.00897274
SOX30	-0.82	0.000659404	0.0089801
CTSL	0.82	0.000659758	0.0089801
SH2B3	0.82	0.00066148	0.0089801
MLH1	0.82	0.000663292	0.0089801
TVP23B	0.82	0.000664027	0.0089801
CSTF3	0.82	0.000665646	0.0089801
CYLD	-0.82	0.000667429	0.0089801
XPO4	0.82	0.000667601	0.0089801
ZNF593	-0.82	0.000671574	0.00899572
TMEM123	0.82	0.000672251	0.00899572
NDUFS5	0.82	0.000672408	0.00899572
DCTD	0.82	0.000673105	0.00899572
STAU1	0.82	0.000676502	0.00902656
FAM156A	0.82	0.00067961	0.00903892
POLR1D	0.82	0.000681927	0.0090552
TSPAN7	0.82	0.000684109	0.00906964
INO80E	0.82	0.000685451	0.00907292
CSTB	0.81	0.000688512	0.0090989
PDCD2	0.81	0.000691362	0.00912202
RNF208	0.81	0.000696711	0.00917798
PFDN1	0.81	0.000698632	0.00918081
ABCF2	0.81	0.000700078	0.00918081
STRADB	0.81	0.000700966	0.00918081
MNAT1	0.81	0.000701358	0.00918081
PSMD4	0.81	0.000704562	0.0092082
NUP42	0.81	0.000707717	0.00922827
CTSD	-0.81	0.000708325	0.00922827
SLC16A3	-0.81	0.000711241	0.00925172
RSPH3	0.81	0.000715941	0.00929826
PRPF8	0.81	0.000719067	0.00931222
POGK	0.81	0.000719899	0.00931222
TRAP1	0.81	0.000720388	0.00931222
TBP	0.81	0.00072203	0.00931891
NRDC	0.81	0.000725067	0.00934355
HSD17B7P2	-0.81	0.000728792	0.00935691
LCOR	0.81	0.00073425	0.00940339
TSC2	0.81	0.000738255	0.00942485
MB21D2	0.81	0.000738428	0.00942485
FLOT1	0.81	0.000739338	0.00942485
GRPEL2	0.81	0.000740578	0.00942616
HACD3	0.81	0.000743368	0.00944716
LARP4B	0.81	0.000745207	0.00945603
MRPL18	0.81	0.000748483	0.00948307
AGK	0.81	0.000751868	0.00948343
KLF13	0.81	0.000756044	0.00951771
CFAP298	0.81	0.00075696	0.00951771
PDCD5	0.81	0.000758778	0.00952611
MCM8	-0.81	0.000762041	0.00953817
SYS1	0.81	0.000763264	0.00953907
LDOC1	0.81	0.000767695	0.00958
ZBTB48	-0.81	0.000770085	0.00959256
SRP54	0.81	0.000771017	0.00959256
CBY1	0.81	0.000774794	0.00961069
WDR25	-0.81	0.000780766	0.00965586
PFKFB2	0.81	0.000784112	0.00968191
MFSD14B	0.81	0.000785463	0.00968191
TSPAN3	0.81	0.00078697	0.00968191
INTS1	-0.81	0.000789363	0.00968191
PATJ	-0.81	0.000789561	0.00968191
STX6	0.81	0.000789883	0.00968191
SDCBP	0.81	0.000794992	0.00970373
SDF2	0.81	0.000796387	0.00970373
MAN1C1	0.81	0.000799398	0.00970373
SUGP2	0.81	0.000799478	0.00970373
NBPF9	-0.81	0.000800389	0.00970373
LAMP2	0.81	0.000800659	0.00970373
PTPRA	0.81	0.000800992	0.00970373
LAMTOR3	0.81	0.000801079	0.00970373
GTF3C2	0.81	0.000802203	0.00970373
GMPR2	0.81	0.000803737	0.00970811
EI24	0.81	0.000807463	0.00972501
GCA	0.81	0.000808032	0.00972501
EMG1	0.81	0.00080964	0.00972501
CLIP2	-0.81	0.000809831	0.00972501
CUL1	0.81	0.000811885	0.00973557
SSR2	0.81	0.000815504	0.00976484
ZMAT3	0.81	0.000825008	0.00985017
MACROD1	0.81	0.000830255	0.00988917
VAMP4	0.81	0.000830662	0.00988917
SPATA2	0.81	0.000836447	0.00993405
XRCC6	0.81	0.000837264	0.00993405
GLYCAM1	-0.81	0.000838956	0.00993405
SLC22A23	0.81	0.000839227	0.00993405
KIF3B	0.81	0.000841138	0.00994247
NRIP1	0.81	0.000844743	0.00995733
PLEKHO1	-0.81	0.000844799	0.00995733
CXCL1	-0.81	0.000848637	0.00998836
CPEB1	0.81	0.000851154	0.0100035
DBN1	-0.81	0.000853824	0.0100035
C2CD2L	0.81	0.000855444	0.0100035
ASPHD2	0.81	0.000855962	0.0100035
CBX7	0.81	0.000857609	0.0100087
MTERF3	0.81	0.000859308	0.0100144
ARL2BP	0.81	0.00086255	0.010038
HTATSF1	0.81	0.000865375	0.0100557
CAMK2G	0.81	0.00086649	0.0100557
BCCIP	0.81	0.000879617	0.0101809
PTPA	-0.81	0.000879736	0.0101809
SRSF8	0.81	0.000882145	0.0101945
DGAT1	-0.81	0.000884422	0.0102066
PTRH2	0.81	0.000886697	0.010216
NCL	0.81	0.000889417	0.010216
NSG1	0.81	0.000890001	0.010216
CUL4A	0.81	0.000891329	0.010216
FAM219A	0.81	0.000891401	0.010216
MRPL58	0.81	0.000893954	0.0102246
NFYC	0.81	0.000895495	0.0102246
WASHC3	0.81	0.00089861	0.0102246
KARS1	0.81	0.000899212	0.0102246
TMEM167B	0.81	0.00089922	0.0102246
DNAAF9	0.8	0.000902417	0.0102246
MKRN2	0.8	0.000902582	0.0102246
RACK1	-0.8	0.000903878	0.0102246
STK32B	-0.8	0.00090559	0.0102246
DENND5B	0.8	0.000908757	0.0102246
THAP11	0.8	0.000909361	0.0102246
TULP4	0.8	0.000909362	0.0102246
AAGAB	-0.8	0.000910646	0.0102246
NUP205	0.8	0.000911612	0.0102246
ABHD8	-0.8	0.000914581	0.0102246
NSUN4	0.8	0.000915917	0.0102246
RABEP1	0.8	0.000917809	0.0102246
ZNF33B	0.8	0.000918413	0.0102246
EIPR1	0.8	0.000918591	0.0102246
PFN1	0.8	0.000919162	0.0102246
USP39	0.8	0.0009193	0.0102246
ABHD16A	0.8	0.000923752	0.0102603
WDR83	0.8	0.000926806	0.0102805
YWHAZ	0.8	0.00093548	0.0103628
NRCAM	0.8	0.000938379	0.0103683
FN3KRP	0.8	0.000939977	0.0103683
SEZ6L2	-0.8	0.000941126	0.0103683
XK	0.8	0.000942234	0.0103683
FAM217B	0.8	0.000945527	0.0103908
THRA	0.8	0.000951468	0.0104315
MPP1	0.8	0.000951748	0.0104315
C7orf50	-0.8	0.00095591	0.0104632
ADAP1	-0.8	0.000961429	0.0105098
RAX2	-0.8	0.000968803	0.0105625
DNAJC9	0.8	0.000971085	0.0105735
SLC35F1	0.8	0.00097725	0.0106266
SHISA5	-0.8	0.000980582	0.0106489
MTX3	0.8	0.00098329	0.0106643
CTNNA1	0.8	0.000986332	0.0106833
PRRT2	-0.8	0.000994254	0.0107134
BZW2	0.8	0.000994284	0.0107134
FMN2	0.8	0.000996545	0.0107239
TAX1BP1	0.8	0.000997978	0.0107254
GALNT18	0.8	0.00100973	0.0108376
RNF7	0.8	0.00101181	0.0108385
FAM8A1	0.8	0.00101243	0.0108385
KLHL8	0.8	0.00101485	0.0108407
POLR1E	0.8	0.00101526	0.0108407
CBX4	0.8	0.001019	0.0108462
COPB2	0.8	0.0010197	0.0108462
ARFGAP3	0.8	0.00102429	0.0108811
CANX	0.8	0.001026	0.0108853
PCM1	0.8	0.00103139	0.0109285
UBE3B	0.8	0.00103286	0.0109301
EIF3L	0.8	0.00103713	0.0109498
ATF7IP2	-0.8	0.00103757	0.0109498
ZZZ3	0.8	0.00103989	0.0109498
RPS23	0.8	0.00104298	0.0109498
OGDHL	0.8	0.00104338	0.0109498
NRSN2	0.8	0.0010454	0.0109498
PRUNE1	0.8	0.00104634	0.0109498
WDR13	-0.8	0.00104661	0.0109498
EIF2AK4	-0.8	0.00105039	0.0109543
MRPL34	0.8	0.00105072	0.0109543
RNH1	0.8	0.00105179	0.0109543
CUL2	0.8	0.00105365	0.0109543
AFTPH	0.8	0.00105694	0.010961
PARP2	0.8	0.0010593	0.0109661
C17orf58	0.8	0.00106008	0.0109661
GVINP1	-0.8	0.00106625	0.0110161
RETREG1	0.8	0.0010678	0.0110185
HARS1	-0.8	0.00107527	0.0110818
ATP2B3	0.8	0.0010775	0.0110875
LSM14A	0.8	0.00107985	0.0110875
SLC35E3	0.8	0.00108382	0.0111146
MAGED1	0.8	0.00108658	0.0111291
INPP1	0.8	0.00108797	0.0111296
FBXO7	0.8	0.00109101	0.0111468
ZC3H7A	0.8	0.001093	0.0111534
PFDN2	-0.8	0.00110083	0.0111945
COQ10B	0.8	0.00110108	0.0111945
YOD1	0.8	0.00110538	0.011214
TRIAP1	-0.8	0.0011057	0.011214
TARS1	0.8	0.00110942	0.0112284
CCNT2	0.8	0.00110983	0.0112284
MRPS35	0.8	0.00111148	0.0112313
NR2F1-AS1	0.8	0.00111585	0.0112404
NOL7	0.8	0.00111653	0.0112404
DGCR6L	-0.8	0.00111699	0.0112404
DIPK2A	0.8	0.0011178	0.0112404
TUBG1	0.8	0.00112047	0.0112508
SLU7	0.8	0.0011252	0.0112508
SNX29P1	-0.8	0.00112588	0.0112508
FAM20B	0.8	0.00112613	0.0112508
C8orf76	0.8	0.00112831	0.0112508
TXN	0.8	0.00112906	0.0112508
LSM10	0.8	0.00113365	0.0112508
NCAM1	0.8	0.00113633	0.0112508
MRPS21	0.8	0.00113721	0.0112508
UROD	0.8	0.00113858	0.0112508
MRPL21	0.8	0.00113897	0.0112508
FUBP3	0.8	0.00113981	0.0112508
AUP1	-0.8	0.00114067	0.0112508
WBP4	0.8	0.00114159	0.0112508
SRSF2	0.8	0.00114192	0.0112508
MRPS24	0.8	0.00115011	0.0113181
CCSER2	0.8	0.00115326	0.0113356
ISCU	0.8	0.00115638	0.0113528
ICA1	-0.8	0.00116121	0.0113772
SCFD1	0.79	0.00116191	0.0113772
PIGM	0.79	0.0011639	0.0113772
SPATS2L	0.79	0.00116461	0.0113772
FAM131B	-0.79	0.00117138	0.0113772
COMMD3	0.79	0.00117214	0.0113772
FHL1	0.79	0.00117223	0.0113772
CLCN7	-0.79	0.00117267	0.0113772
LETMD1	0.79	0.00117303	0.0113772
FAM193B	-0.79	0.00117591	0.0113827
PRXL2B	0.79	0.00117868	0.0113919
OMG	0.79	0.00118079	0.0113919
DAZAP2	0.79	0.00118099	0.0113919
RRAGA	0.79	0.00118342	0.0114006
APBA3	-0.79	0.00118464	0.0114006
SLAIN1	0.79	0.00118913	0.0114069
TRABD	-0.79	0.00118952	0.0114069
ATG3	0.79	0.0011908	0.0114069
ACVRL1	-0.79	0.0011941	0.011418
CABP1	0.79	0.00119741	0.0114237
MRPS31	0.79	0.00119807	0.0114237
SORBS2	0.79	0.00120408	0.0114383
SLC25A36	0.79	0.00120447	0.0114383
EIF3M	0.79	0.00120512	0.0114383
WDR82	0.79	0.00120918	0.0114637
HSD17B4	0.79	0.00121142	0.0114718
EEIG1	0.79	0.00121835	0.0115036
GOLPH3L	0.79	0.00121876	0.0115036
ITPKA	-0.79	0.00121894	0.0115036
EPB41L4A-AS1	0.79	0.00122626	0.0115595
GRN	0.79	0.00122836	0.0115662
PKNOX2	0.79	0.00123193	0.0115865
CKAP5	0.79	0.00123759	0.0116266
ACOT13	0.79	0.00124035	0.0116363
HERC1	0.79	0.00124526	0.0116363
SHROOM2	0.79	0.00124587	0.0116363
FRAT2	0.79	0.00125028	0.0116363
ANKRD30B	-0.79	0.00125148	0.0116363
ATG10	-0.79	0.00125696	0.0116363
AGO2	-0.79	0.00126057	0.0116363
CBR4	0.79	0.00126353	0.0116363
MACROH2A1	0.79	0.00126398	0.0116363
WDR91	0.79	0.00126464	0.0116363
NDUFC1	0.79	0.00126576	0.0116363
DHX36	0.79	0.00126704	0.0116363
CKMT1A	0.79	0.0012678	0.0116363
SAAL1	0.79	0.0012678	0.0116363
HECTD1	0.79	0.00126821	0.0116363
MAP1LC3A	-0.79	0.00126984	0.0116363
USP4	0.79	0.00127066	0.0116363
BABAM2	0.79	0.00127123	0.0116363
RIOK3	0.79	0.00127185	0.0116363
HECTD2	-0.79	0.00127198	0.0116363
WASHC5	0.79	0.00127203	0.0116363
IFT122	-0.79	0.00127337	0.0116363
PURG	-0.79	0.00127486	0.0116363
RAB1A	0.79	0.00127513	0.0116363
NOL4	0.79	0.00128407	0.011705
COPS5	0.79	0.00128732	0.0117056
TRAPPC12	0.79	0.00128838	0.0117056
ANKRD33	-0.79	0.00129384	0.0117418
SCN2B	0.79	0.00129559	0.0117418
PSMA1	0.79	0.00129844	0.0117418
MAGI3	0.79	0.00129979	0.0117418
SRD5A1	0.79	0.00130062	0.0117418
ACTR1A	-0.79	0.00130087	0.0117418
RPUSD1	-0.79	0.00130625	0.0117705
SOD1	0.79	0.00130775	0.0117705
TIMMDC1	0.79	0.00130831	0.0117705
YRDC	-0.79	0.00131042	0.0117768
PARN	0.79	0.00131499	0.011805
NXPH1	0.79	0.0013231	0.0118364
RPL19	0.79	0.001326	0.0118364
SMARCD2	-0.79	0.00132609	0.0118364
PSMB7	0.79	0.00132649	0.0118364
MYRIP	0.79	0.0013278	0.0118364
HERPUD1	0.79	0.00132901	0.0118364
GLO1	0.79	0.00132956	0.0118364
CIPC	0.79	0.00132992	0.0118364
SCAP	-0.79	0.00133633	0.0118698
PTPRT	0.79	0.00133704	0.0118698
ZSCAN18	0.79	0.00134065	0.0118698
DOCK9	0.79	0.0013421	0.0118698
GTF3A	0.79	0.00134214	0.0118698
TFG	0.79	0.00134226	0.0118698
YIPF1	0.79	0.00134516	0.0118827
HPF1	0.79	0.00135147	0.011914
ADPRS	0.79	0.00135157	0.011914
POU3F2	0.79	0.0013558	0.0119361
IK	0.79	0.00135708	0.0119361
COBL	0.79	0.00136014	0.0119361
PRORP	0.79	0.00136091	0.0119361
METAP1	0.79	0.00136129	0.0119361
TRMT112	0.79	0.0013638	0.0119369
SLC35A5	0.79	0.00136425	0.0119369
AKR1B1	0.79	0.00137226	0.0119942
ZSCAN21	0.79	0.00137826	0.0120335
HMGN4	0.79	0.00137966	0.0120335
SPG7	-0.79	0.00138233	0.0120341
UQCRC1	0.79	0.00138262	0.0120341
KIF3C	0.79	0.00138715	0.0120461
ZNF786	-0.79	0.00138837	0.0120461
LRRC45	-0.79	0.00139132	0.0120591
NBN	0.79	0.00139507	0.012069
MPV17	0.79	0.00139547	0.012069
GPS2	0.79	0.00139683	0.012069
KPNB1	0.79	0.00140111	0.0120822
L1CAM	0.79	0.00140128	0.0120822
PURA	0.79	0.00140408	0.0120861
EIF2B2	0.79	0.00140465	0.0120861
CSNK1G3	0.79	0.00142299	0.0121799
C9orf78	0.79	0.00142367	0.0121799
MAP6	0.79	0.00142437	0.0121799
VPS72	0.79	0.00143131	0.0122141
KIAA0513	0.79	0.00143439	0.0122154
ITPR1	0.79	0.00143441	0.0122154
WRAP73	0.79	0.00143773	0.0122297
NDUFAF1	0.79	0.00143905	0.0122297
MAP3K10	-0.79	0.00144187	0.0122412
RFFL	0.79	0.00144357	0.012243
DMAC2	0.79	0.0014479	0.0122671
USP7	0.79	0.00145532	0.0123049
EAPP	0.79	0.00145995	0.0123189
EPHA4	0.79	0.00146722	0.0123449
TMEM185A	-0.79	0.0014684	0.0123449
ZBTB16	-0.79	0.00147101	0.0123449
FAAP100	-0.79	0.00147188	0.0123449
COMMD9	0.79	0.00147199	0.0123449
SCN4B	0.79	0.00147432	0.0123449
PPP2R5D	0.79	0.00147496	0.0123449
ERCC6L2-AS1	-0.79	0.0014775	0.012351
SNX2	0.79	0.00147866	0.012351
NDUFS7	-0.78	0.00148425	0.0123701
RAB5A	0.78	0.00148542	0.0123701
SLC9A6	0.78	0.0014883	0.0123816
PAPSS1	0.78	0.00148986	0.0123821
RBM14	-0.78	0.00149148	0.0123832
SEC63	-0.78	0.00149535	0.0124007
PDS5B	0.78	0.00149659	0.0124007
DCAF11	0.78	0.00150248	0.0124371
C12orf43	0.78	0.00150468	0.0124429
GNL3L	-0.78	0.0015107	0.0124738
NOMO2	0.78	0.00151419	0.0124795
TCAF2	-0.78	0.00151992	0.0125023
DYNC1I2	0.78	0.00152555	0.0125023
KRAS	0.78	0.001526	0.0125023
SLITRK3	0.78	0.00152685	0.0125023
RIC8A	0.78	0.00152692	0.0125023
TTC1	0.78	0.00152695	0.0125023
PSMD10	0.78	0.00152867	0.012504
TTLL5	-0.78	0.00153215	0.0125083
MIOS	0.78	0.00153596	0.0125265
KEAP1	-0.78	0.00154281	0.0125576
KPNA1	0.78	0.00155382	0.0126289
ZNF415	0.78	0.00155652	0.0126289
NSDHL	0.78	0.00155687	0.0126289
ABHD6	0.78	0.00155766	0.0126289
ERH	0.78	0.00156564	0.0126775
PTPRN2	0.78	0.00156671	0.0126775
RIOK2	0.78	0.00157475	0.0127194
PARM1	0.78	0.00157496	0.0127194
STXBP3	0.78	0.00158369	0.0127775
MRFAP1	0.78	0.00158906	0.0128015
MAPK10	0.78	0.00158977	0.0128015
ESD	0.78	0.00160793	0.0129102
DHX32	0.78	0.00161549	0.0129584
DXO	0.78	0.00161755	0.0129611
WDR7	0.78	0.00161983	0.0129611
EPRS1	0.78	0.00162053	0.0129611
BAG4	-0.78	0.00162648	0.0129732
SAMD15	-0.78	0.00162776	0.0129732
MINK1	0.78	0.00162851	0.0129732
TEX2	0.78	0.00163017	0.0129732
PPFIBP1	-0.78	0.00163144	0.0129732
ZNF330	0.78	0.00163663	0.013002
ACYP1	0.78	0.0016382	0.013002
ZNF143	0.78	0.00164276	0.0130079
CFAP410	-0.78	0.00164613	0.0130151
AP5M1	0.78	0.00164853	0.0130217
ADAM18	-0.78	0.00165348	0.0130359
RPS6KL1	-0.78	0.00165651	0.0130359
TRIM28	0.78	0.00165663	0.0130359
WDR26	0.78	0.00166194	0.0130536
MMUT	0.78	0.00166293	0.0130536
PSMB6	0.78	0.00166424	0.0130536
ISCA2	0.78	0.00166588	0.0130536
CRLS1	0.78	0.00166934	0.0130536
TACC1	0.78	0.00167424	0.0130536
MRPL20	0.78	0.00167457	0.0130536
SFMBT2	-0.78	0.00167621	0.0130536
RGS7	0.78	0.00167921	0.0130647
EDF1	0.78	0.00168404	0.01309
EFCAB14	0.78	0.00168584	0.0130917
TMEM87A	0.78	0.00169199	0.0131272
EIF2S3	0.78	0.00169716	0.013155
KPNA4	0.78	0.00170132	0.0131749
PPP1CB	0.78	0.0017074	0.0132096
SETD2	0.78	0.00171183	0.0132316
BRD9	-0.78	0.00171624	0.0132451
MRPS2	-0.78	0.0017195	0.0132451
GAMT	0.78	0.00171988	0.0132451
CIB2	-0.78	0.0017232	0.0132453
PCYOX1	0.78	0.00173626	0.0133333
DDX42	0.78	0.00175102	0.0134218
ITGB3	-0.78	0.00175773	0.0134392
TSPYL2	0.78	0.00175934	0.0134392
HNRNPR	0.78	0.00175978	0.0134392
RAB3GAP2	0.78	0.00176535	0.0134679
SMIM14	0.78	0.0017669	0.0134679
FASTKD5	0.78	0.00176878	0.0134679
ATP6V1H	0.78	0.00177095	0.0134679
TUBGCP4	0.78	0.00177316	0.0134679
CENPB	-0.78	0.00177329	0.0134679
MRPL45	0.78	0.00178437	0.0135219
NEK11	-0.78	0.00179031	0.0135475
PPP1R9A	0.78	0.00179397	0.0135628
CLTA	0.78	0.0018032	0.0136077
SLCO3A1	-0.78	0.00180581	0.0136101
PPP2R2C	0.78	0.0018078	0.0136101
MLF2	0.78	0.00181006	0.0136101
SWAP70	0.78	0.00181008	0.0136101
CPEB4	0.78	0.00181947	0.0136609
ZNF667	0.78	0.00182013	0.0136609
ERGIC1	-0.78	0.00182289	0.0136692
LRRC23	-0.78	0.00182606	0.013674
NUCKS1	-0.78	0.00182683	0.013674
PIAS1	0.78	0.00182863	0.0136751
USH1G	-0.78	0.00183429	0.013705
COPG1	0.78	0.00183723	0.0137076
GET4	0.78	0.00183794	0.0137076
MCM4	0.78	0.00184481	0.0137465
PSMB5	0.78	0.00184915	0.0137629
CUEDC2	0.78	0.00185106	0.0137629
SLC25A12	0.78	0.001852	0.0137629
LRPPRC	0.78	0.0018588	0.0137653
TFCP2	0.77	0.00186188	0.0137653
POMGNT2	0.77	0.00186318	0.0137653
BCLAF1	0.77	0.00186385	0.0137653
CLINT1	0.77	0.00186547	0.0137653
TOMM70	0.77	0.00186845	0.0137653
CCAR1	-0.77	0.00186866	0.0137653
KIAA0232	0.77	0.00187025	0.0137653
ANKMY2	0.77	0.001872	0.0137653
GFPT1	0.77	0.00187377	0.0137653
BAP1	-0.77	0.00187391	0.0137653
HYOU1	0.77	0.00187623	0.0137701
HADH	0.77	0.00187789	0.0137701
CNBP	0.77	0.00188314	0.0137964
PNMA1	0.77	0.00188492	0.0137973
FEZ2	0.77	0.00189051	0.0138259
NDUFA1	0.77	0.0018965	0.0138575
MRPL22	0.77	0.00189939	0.0138664
ABTB1	-0.77	0.00190231	0.0138754
PPFIA3	-0.77	0.00190427	0.0138761
TPST2	0.77	0.00190671	0.0138761
APMAP	0.77	0.001909	0.0138761
GSTM4	0.77	0.00190909	0.0138761
ST6GALNAC4	-0.77	0.0019121	0.0138858
UQCRC2	0.77	0.00191828	0.0139042
ARL1	0.77	0.00191955	0.0139042
SEC22B	0.77	0.00191968	0.0139042
SERGEF	0.77	0.00192179	0.0139056
EIF3D	0.77	0.00192323	0.0139056
ALG9	0.77	0.00192831	0.0139302
DAPK1	0.77	0.00193116	0.0139375
MRPL48	0.77	0.00193471	0.0139375
VPS37D	-0.77	0.00193602	0.0139375
RBBP5	0.77	0.0019375	0.0139375
G6PD	0.77	0.00194129	0.0139375
EXTL2	0.77	0.00194137	0.0139375
AGBL4	-0.77	0.00194516	0.0139375
AFAP1	-0.77	0.0019464	0.0139375
FASTK	-0.77	0.00194839	0.0139375
TBC1D9B	0.77	0.0019484	0.0139375
RER1	0.77	0.00195033	0.0139375
CSNK2A2	0.77	0.00195173	0.0139375
SZT2	-0.77	0.00195436	0.0139375
NME7	0.77	0.00195454	0.0139375
DNAJC7	0.77	0.00195738	0.0139457
UROS	-0.77	0.00196641	0.0139758
UBE2M	-0.77	0.00196802	0.0139758
CXXC1	-0.77	0.00197223	0.0139758
TERF2	0.77	0.00197683	0.0139758
RIT2	0.77	0.00197848	0.0139758
SND1-IT1	-0.77	0.00197908	0.0139758
CYC1	0.77	0.00198032	0.0139758
HDAC2	0.77	0.0019869	0.0139831
PNMA2	0.77	0.00198795	0.0139831
RPA1	0.77	0.00199232	0.0139881
MGST3	0.77	0.00199344	0.0139881
SLC4A8	-0.77	0.00199673	0.0139974
KIDINS220	0.77	0.00200111	0.0139991
COA5	0.77	0.00200116	0.0139991
ZBTB34	0.77	0.00200356	0.0139991
EXT1	-0.77	0.00200374	0.0139991
MRPL15	0.77	0.00200895	0.0140119
ANKS1A	0.77	0.00201271	0.014025
BTN2A1	0.77	0.0020142	0.014025
CCT2	0.77	0.00201606	0.0140261
HYLS1	0.77	0.00201957	0.0140387
MED10	0.77	0.0020222	0.0140452
FLOT2	-0.77	0.0020301	0.0140883
RNPS1	0.77	0.00203425	0.0141051
SRPRB	-0.77	0.00203721	0.0141051
GNPAT	0.77	0.00204927	0.0141595
SNX27	0.77	0.00205036	0.0141595
RMC1	0.77	0.00205062	0.0141595
SLC35G2	0.77	0.00205849	0.0141843
SEC62	0.77	0.00205905	0.0141843
CPSF4	-0.77	0.00205935	0.0141843
ERI3	-0.77	0.00206559	0.0142155
STAG2	0.77	0.00207048	0.0142374
DYNLRB1	0.77	0.00207367	0.0142474
NFE2L1	0.77	0.00208531	0.0142575
PAK5	0.77	0.00208724	0.0142575
GNPNAT1	0.77	0.00208842	0.0142575
TRAPPC11	0.77	0.00208844	0.0142575
TERF2IP	0.77	0.00208893	0.0142575
EIF1AX	0.77	0.00209062	0.0142575
DLL3	0.77	0.00209546	0.0142788
COX16	0.77	0.00210394	0.0143248
STAT4	0.77	0.00210612	0.0143278
ATP6V1C1	0.77	0.0021135	0.0143544
MRPL3	0.77	0.00211694	0.0143661
ZNF763	-0.77	0.00211871	0.0143663
CTCF	0.77	0.00212806	0.0144179
PDK2	-0.77	0.00213057	0.0144184
AK2	0.77	0.00213161	0.0144184
YARS2	0.77	0.00214047	0.0144565
FIP1L1	0.77	0.00214073	0.0144565
ACAA1	0.77	0.0021432	0.0144614
GTF2B	0.77	0.00214578	0.0144639
ENDOD1	0.77	0.00215056	0.0144639
WASH2P	-0.77	0.00215058	0.0144639
ILF2	0.77	0.0021554	0.0144639
TRIM44	-0.77	0.0021558	0.0144639
DUSP28	0.77	0.00215927	0.0144755
ZNF428	-0.77	0.00216444	0.01448
WDR83OS	-0.77	0.00216689	0.01448
MGST2	0.77	0.00217025	0.0144829
SARNP	0.77	0.00217087	0.0144829
GOLGA7	0.77	0.00217496	0.0144986
SIPA1	-0.77	0.00218264	0.0145349
SYN1	0.77	0.0021847	0.0145349
LARS1	0.77	0.00218567	0.0145349
LANCL1	0.77	0.00218758	0.0145359
SKIC8	0.77	0.00219138	0.0145391
SLC35B1	0.77	0.00219157	0.0145391
GIT1	-0.77	0.00219647	0.0145517
COX19	-0.77	0.00219817	0.0145517
RBIS	0.77	0.00219873	0.0145517
HSD17B12	0.77	0.00220065	0.0145528
ADCY9	0.77	0.00220371	0.0145613
ECH1	0.77	0.00221269	0.0146018
HSPA1L	0.77	0.00221458	0.0146018
PCDH19	0.77	0.00221997	0.0146195
NCEH1	0.77	0.00222133	0.0146195
NCLN	-0.77	0.00222474	0.0146303
BTF3L4	0.77	0.0022281	0.0146408
XKR4	0.77	0.00223635	0.0146834
LGI2	0.77	0.00224223	0.0147103
COX5B	0.77	0.00225053	0.0147531
C1orf35	0.77	0.00225753	0.0147827
GID8	0.77	0.00225862	0.0147827
IL36RN	-0.77	0.00226649	0.0148087
HDAC11	-0.77	0.0022676	0.0148087
ZNF512B	-0.77	0.00227138	0.0148087
DNMT1	0.77	0.00227255	0.0148087
PPP1R11	0.77	0.0022729	0.0148087
PELI1	0.77	0.00227331	0.0148087
WDR12	0.77	0.00227604	0.0148148
NRBF2	0.77	0.00227825	0.0148176
GNL3	0.77	0.00228031	0.0148193
TOMM20	0.77	0.00228442	0.0148315
EIF2AK1	0.77	0.00228577	0.0148315
TMEM121B	0.77	0.00229335	0.0148691
EIF2B4	-0.77	0.00230144	0.0149099
FAM222B	0.77	0.00230423	0.0149163
CAMK2B	-0.77	0.0023071	0.0149232
ASMTL	0.77	0.002309	0.0149239
RDH11	-0.76	0.00231421	0.0149343
CSMD3	0.76	0.00231899	0.0149534
PDCD7	0.76	0.00232329	0.0149695
PSD3	0.76	0.0023293	0.0149705
RHBDD2	-0.76	0.00232954	0.0149705
TMX2	0.76	0.00233053	0.0149705
IFTAP	0.76	0.00233337	0.0149705
SDHAF2	-0.76	0.00233417	0.0149705
CHUK	0.76	0.00233481	0.0149705
EIF1B	0.76	0.00234424	0.015006
GCNT4	-0.76	0.00234572	0.015006
COQ6	0.76	0.00234707	0.015006
KTI12	0.76	0.00235481	0.0150439
STX8	0.76	0.0023585	0.0150468
SERINC3	0.76	0.00236086	0.0150478
TMEM137	-0.76	0.00237184	0.0150904
ELAPOR2	0.76	0.00237302	0.0150904
SLC17A5	0.76	0.00237667	0.0151015
SUSD1	0.76	0.00238807	0.0151513
CWC27	0.76	0.00239401	0.0151631
CAMK1D	0.76	0.00239486	0.0151631
PPP2R3A	-0.76	0.00239542	0.0151631
GLTP	0.76	0.00241047	0.0152467
COPS3	0.76	0.00241478	0.0152511
LRRFIP2	0.76	0.00241485	0.0152511
ABCA7	-0.76	0.00242048	0.0152538
KLHL7	0.76	0.00242062	0.0152538
RUVBL2	0.76	0.00242081	0.0152538
PPP2R5E	0.76	0.0024264	0.0152775
MAP3K20	0.76	0.00243175	0.0152985
AHCY	0.76	0.00244596	0.015354
RPL15	0.76	0.00244974	0.0153653
PPM1F	-0.76	0.002454	0.0153653
RAD51C	0.76	0.00245555	0.0153653
BRD7	0.76	0.00245642	0.0153653
WDR37	0.76	0.00245704	0.0153653
BRI3	0.76	0.00245891	0.0153654
MEPCE	-0.76	0.00246566	0.0153922
HNRNPDL	0.76	0.00246849	0.0153922
STK36	-0.76	0.00247369	0.0154036
TMEM243	0.76	0.00247855	0.0154184
PEX26	-0.76	0.00248492	0.0154211
EPS15	0.76	0.00248646	0.0154211
HSP90AB1	0.76	0.0024879	0.0154211
CDS2	0.76	0.00248829	0.0154211
JKAMP	0.76	0.00249222	0.0154339
INTS12	0.76	0.00249916	0.0154548
SLC41A3	0.76	0.00250262	0.0154636
STAM	0.76	0.00250596	0.0154727
TUBB	0.76	0.0025255	0.0155586
TMEM187	-0.76	0.00253875	0.015624
DENND4C	-0.76	0.00254127	0.015624
SNRPB	0.76	0.00254534	0.015624
ZNHIT3	0.76	0.00254583	0.015624
ATG9A	-0.76	0.00254677	0.015624
PCBD1	0.76	0.00254927	0.015624
PALS1	0.76	0.00254931	0.015624
PPM1H	0.76	0.00255414	0.015642
POLE3	0.76	0.00256471	0.0156748
LHFPL6	0.76	0.00256565	0.0156748
MTFP1	-0.76	0.00256748	0.0156748
KIF5C	-0.76	0.00256935	0.0156748
CNOT10	0.76	0.00257337	0.0156748
PDCD11	-0.76	0.0025759	0.0156748
TMBIM4	0.76	0.00257945	0.0156748
AP5S1	-0.76	0.00258031	0.0156748
LMBR1L	-0.76	0.00258966	0.0157087
TSPAN13	0.76	0.00259123	0.0157087
RSPO2	0.76	0.00259262	0.0157087
OAZ2	0.76	0.00260377	0.0157194
GLRX	0.76	0.00260615	0.0157194
SIPA1L1	-0.76	0.0026064	0.0157194
MBTPS1	0.76	0.00260662	0.0157194
SIAH1	0.76	0.00260662	0.0157194
FYTTD1	-0.76	0.00261281	0.0157453
DNAJC12	0.76	0.00261998	0.0157655
UBA3	0.76	0.0026237	0.0157718
EMC3	0.76	0.00262589	0.0157718
RPRD1A	0.76	0.00262674	0.0157718
SFT2D1	0.76	0.00263162	0.015776
ENY2	0.76	0.00263249	0.015776
COMMD8	0.76	0.00263504	0.015776
RALGPS1	0.76	0.00263999	0.0157942
PPP1R7	0.76	0.00264823	0.015832
EIF3H	0.76	0.00265337	0.0158407
DIXDC1	0.76	0.0026535	0.0158407
TAMM41	0.76	0.00266708	0.0158919
USF2	-0.76	0.00266959	0.0158919
INTS4	0.76	0.00266975	0.0158919
HNRNPD	0.76	0.00267574	0.0159162
COX6B1	0.76	0.00268385	0.0159529
FOXJ3	0.76	0.00270172	0.0160144
KRBA1	-0.76	0.00270192	0.0160144
PEX14	0.76	0.00270743	0.0160276
NDFIP2	0.76	0.00271318	0.0160276
SNX30	0.76	0.00271925	0.0160276
PLEKHB2	0.76	0.00272161	0.0160276
DUSP12	0.76	0.00272269	0.0160276
TSR1	0.76	0.00272619	0.0160276
PAM	0.76	0.00272867	0.0160276
SNRPD2	0.76	0.00272869	0.0160276
CHCHD10	0.76	0.00272892	0.0160276
DNAJB2	-0.76	0.0027315	0.0160276
PCCA	0.76	0.00273343	0.0160276
SPIN1	-0.76	0.00273501	0.0160276
ARF1	0.76	0.00273568	0.0160276
EXOSC8	0.76	0.00273719	0.0160276
HINFP	0.76	0.00273906	0.0160276
CCS	-0.76	0.0027409	0.0160276
TLN1	-0.76	0.00274966	0.0160675
CDK11B	0.76	0.00275728	0.0160845
AP2S1	-0.76	0.00275879	0.0160845
GHITM	0.76	0.00276033	0.0160845
ZNF7	0.76	0.00277148	0.0161381
SIL1	-0.76	0.00278002	0.0161632
SLC25A3	0.76	0.00278122	0.0161632
SYVN1	0.76	0.00278483	0.0161632
TAF7	0.76	0.00278524	0.0161632
CLEC2L	0.76	0.00278555	0.0161632
ASNSD1	0.76	0.00279912	0.0162215
APOO	0.76	0.0027995	0.0162215
C1orf43	0.76	0.00281801	0.0163173
YY1	0.76	0.00282542	0.0163488
PRELID1	-0.76	0.00282892	0.0163576
EARS2	0.76	0.00283358	0.0163731
MSL3	-0.76	0.00283992	0.0163903
SRPK1	0.76	0.00284161	0.0163903
PNPLA6	-0.76	0.00284249	0.0163903
ZDHHC3	0.76	0.00284805	0.016411
EXOC1	0.75	0.00285096	0.0164163
DESI2	0.75	0.0028592	0.0164523
MYO16	0.75	0.00287189	0.016492
ZBTB3	-0.75	0.00287788	0.0165139
TM9SF4	0.75	0.0028897	0.0165589
NUDT2	0.75	0.00288971	0.0165589
C1orf174	0.75	0.0028977	0.0165726
TSPYL1	0.75	0.00290053	0.0165726
AKAP6	0.75	0.00290806	0.0165726
ATF5	-0.75	0.0029105	0.0165726
RNF145	0.75	0.00291071	0.0165726
NDUFA6	0.75	0.00291579	0.0165726
RFX5	0.75	0.00291681	0.0165726
ZFYVE26	0.75	0.00291811	0.0165726
STT3A	0.75	0.00292229	0.0165795
NAA20	0.75	0.00292332	0.0165795
YPEL5	0.75	0.00292573	0.0165818
IER5	0.75	0.00293165	0.016594
SELENOS	0.75	0.00293188	0.016594
FOXJ2	-0.75	0.00293566	0.016604
PHYHIP	-0.75	0.00294182	0.0166049
AP3B1	0.75	0.00294468	0.0166097
PRR3	-0.75	0.00295561	0.0166374
EMC9	-0.75	0.00295747	0.0166374
DLX1	0.75	0.00295763	0.0166374
EXOC7	-0.75	0.00296072	0.0166435
MYT1L	0.75	0.00297422	0.0167081
GPX3	-0.75	0.00297626	0.0167082
CNEP1R1	0.75	0.00299065	0.0167776
SLC9A5	-0.75	0.00299519	0.0167917
ATP6V0C	-0.75	0.00300139	0.0168151
NDUFA3	0.75	0.00301479	0.0168787
EPDR1	0.75	0.00302846	0.0169439
MRGBP	-0.75	0.00303695	0.0169602
NELFB	-0.75	0.00303729	0.0169602
VPS13D	0.75	0.00303752	0.0169602
AUH	0.75	0.00305343	0.0169864
SMIM26	0.75	0.00305404	0.0169864
MEAF6	0.75	0.00305649	0.0169864
ELAVL3	-0.75	0.00305711	0.0169864
USP22	0.75	0.00305825	0.0169864
STRN3	0.75	0.00305862	0.0169864
ATP6V1G2	0.75	0.00306147	0.0169908
CDKN1B	0.75	0.00306984	0.0170023
RAB11B	0.75	0.00307205	0.0170023
TBK1	0.75	0.00307273	0.0170023
BEST3	-0.75	0.00307379	0.0170023
MBD3	-0.75	0.00307934	0.0170065
PIP4K2C	0.75	0.00308068	0.0170065
HLA-DRA	0.75	0.00308071	0.0170065
PMS2P5	0.75	0.00310011	0.0171022
SORT1	0.75	0.00311426	0.0171628
CSNK1A1	0.75	0.00311739	0.0171628
GRHPR	0.75	0.00311822	0.0171628
AASDHPPT	0.75	0.00311938	0.0171628
IMMT	0.75	0.00313795	0.0172115
PTBP2	0.75	0.00313877	0.0172115
P3H4	-0.75	0.00313913	0.0172115
F8A1	0.75	0.00314016	0.0172115
CRK	0.75	0.00314069	0.0172115
ANAPC5	0.75	0.00314978	0.0172499
TMEM222	-0.75	0.00315835	0.0172854
CHD8	-0.75	0.00317063	0.0173146
CCNA1	0.75	0.00317262	0.0173146
LIPA	0.75	0.0031733	0.0173146
PTDSS1	0.75	0.00317361	0.0173146
PCGF1	0.75	0.00318467	0.0173602
GCN1	-0.75	0.00318858	0.0173602
C1QBP	0.75	0.00318878	0.0173602
MEIS2	0.75	0.00319749	0.0173962
GABBR2	0.75	0.00320451	0.0174185
APBA2	0.75	0.00320666	0.0174185
GPN1	0.75	0.00320875	0.0174185
NDUFB11	0.75	0.00320999	0.0174185
RPS6KA5	0.75	0.00321243	0.0174191
ARL2	-0.75	0.00321725	0.0174191
SEC61G	0.75	0.00321853	0.0174191
MRPS16	-0.75	0.00322715	0.0174514
TXLNA	-0.75	0.0032287	0.0174514
GRIN1	-0.75	0.0032335	0.0174611
DMWD	-0.75	0.00323471	0.0174611
UBL5	0.75	0.00324211	0.0174897
CHMP4B	0.75	0.00324439	0.0174906
MRPS18A	-0.75	0.00324746	0.0174957
EHMT2	-0.75	0.00325209	0.0175093
NDUFA12	0.75	0.00325661	0.0175223
U2AF1	0.75	0.00326925	0.0175612
GOT2	0.75	0.00326948	0.0175612
GPHN	0.75	0.00327232	0.0175612
DLC1	-0.75	0.00327233	0.0175612
CHST1	0.75	0.00327493	0.0175638
CDK7	0.75	0.00327911	0.0175748
CKS1B	0.75	0.0032819	0.0175784
OCIAD1	-0.75	0.00329016	0.017611
OGFOD1	0.75	0.0032954	0.017611
SPOCK1	0.75	0.0032958	0.017611
IARS2	0.75	0.00329648	0.017611
NPC1	0.75	0.00331108	0.017669
POP4	0.75	0.00331197	0.017669
ZNF260	0.75	0.00331374	0.017669
MUL1	-0.75	0.00331947	0.0176882
LYRM4	0.75	0.0033295	0.0177214
PAXX	-0.75	0.00333471	0.0177214
PAN3	0.75	0.00333632	0.0177214
ATF6	0.75	0.0033364	0.0177214
CMAS	0.75	0.00334677	0.0177651
GTF2E1	0.75	0.00334967	0.0177691
TXNRD1	0.75	0.00335284	0.0177745
DNAJB11	0.75	0.00335802	0.0177906
RPL22	0.75	0.00336634	0.017814
DAAM1	0.75	0.00336672	0.017814
CIAO1	0.75	0.00337047	0.0178215
FTSJ1	0.75	0.00337771	0.0178215
TMCO1	0.75	0.0033789	0.0178215
ETF1	0.75	0.00338484	0.0178415
TRAPPC4	0.75	0.00338843	0.0178491
ORC5	0.75	0.0033938	0.0178527
NUDT9	0.75	0.00339555	0.0178527
PRDX5	0.75	0.0033956	0.0178527
MARS1	0.75	0.00340023	0.0178637
KRCC1	-0.75	0.003402	0.0178637
PIGQ	-0.75	0.00340835	0.0178846
TSC22D2	0.75	0.00341029	0.0178846
MFF	0.75	0.00341724	0.0178889
PPIE	0.75	0.00341759	0.0178889
PSMA2	0.75	0.00342122	0.0178966
ASB1	-0.75	0.00342425	0.0179001
RTCB	0.75	0.00342678	0.0179001
KLF12	0.75	0.00342837	0.0179001
RAP1GDS1	0.75	0.00343977	0.017937
NIPSNAP1	0.75	0.00344627	0.0179596
USP9X	0.75	0.00344938	0.0179645
TTLL12	-0.75	0.00345156	0.0179646
PAF1	-0.75	0.00345496	0.017971
YPEL1	0.75	0.00346116	0.017984
OTUD5	-0.75	0.00346179	0.017984
PIGC	0.74	0.0034784	0.0180301
ARL6IP4	-0.74	0.0034851	0.0180301
TPD52L2	-0.74	0.00348632	0.0180301
DPF1	-0.74	0.00348733	0.0180301
VPS41	0.74	0.00348808	0.0180301
GSTA4	0.74	0.00349563	0.0180578
COMTD1	-0.74	0.00350758	0.0180876
UBL3	0.74	0.00350918	0.0180876
STRIP1	0.74	0.00350978	0.0180876
SERP2	0.74	0.00351222	0.0180876
ANK3	0.74	0.0035123	0.0180876
KCNA10	-0.74	0.0035253	0.018132
GOLM2	0.74	0.00354371	0.0182154
PNMA8A	0.74	0.00356024	0.0182776
ANP32A-IT1	-0.74	0.00357361	0.0183236
HSPE1	0.74	0.00357926	0.0183412
DCUN1D5	0.74	0.00358594	0.0183493
AP1M1	-0.74	0.00358748	0.0183493
MCCC1	0.74	0.00359603	0.0183817
NECAP1	0.74	0.00360164	0.018399
TMEM147	0.74	0.00360645	0.0184122
NBEA	0.74	0.00361529	0.0184379
ARHGAP33	-0.74	0.00361593	0.0184379
BTRC	0.74	0.00362493	0.0184725
ADCK2	0.74	0.00363368	0.0185056
IQSEC1	0.74	0.00363929	0.0185228
SMARCE1	0.74	0.0036502	0.0185584
MATCAP2	0.74	0.0036526	0.0185584
TIMM23	0.74	0.00365299	0.0185584
GANAB	-0.74	0.00365675	0.0185661
SMAD4	0.74	0.00366319	0.0185874
SNUPN	0.74	0.00366717	0.0185883
NTAN1	0.74	0.00366787	0.0185883
NAPG	-0.74	0.00367025	0.018589
ABAT	0.74	0.00367449	0.0185992
SYNDIG1	0.74	0.00367987	0.018615
MAGOH	0.74	0.00368575	0.0186334
MAP7	0.74	0.00369479	0.0186562
CTSA	0.74	0.00369702	0.0186562
TDO2	-0.74	0.00371851	0.0187304
NUMB	0.74	0.0037595	0.0188981
CLIP4	0.74	0.00376632	0.0189138
UBAC2	-0.74	0.00377137	0.0189165
SLC35A2	0.74	0.00377296	0.0189165
RAD23B	0.74	0.00377371	0.0189165
FZD9	-0.74	0.00377671	0.0189201
PPP6C	0.74	0.00378826	0.0189366
HADHA	-0.74	0.00379029	0.0189366
IDH3G	0.74	0.0037905	0.0189366
ATP5MJ	0.74	0.00379362	0.0189366
MYO18A	-0.74	0.00379373	0.0189366
MED24	0.74	0.00379704	0.0189418
TPGS2	0.74	0.0038031	0.0189519
NDUFA9	0.74	0.00380688	0.0189519
TMEM237	0.74	0.00381053	0.0189519
HPS6	0.74	0.00381314	0.0189519
CGGBP1	0.74	0.00381339	0.0189519
SEC23B	0.74	0.0038136	0.0189519
BCS1L	0.74	0.00381508	0.0189519
CNPY3	0.74	0.00381871	0.0189586
TAFA2	0.74	0.00382371	0.018972
CABIN1	-0.74	0.00382928	0.0189777
ACO2	0.74	0.00382944	0.0189777
DPM1	0.74	0.00383568	0.0189973
RAB5IF	0.74	0.00383885	0.0189984
TCEAL1	0.74	0.0038405	0.0189984
ZMYM2	0.74	0.00384585	0.0190023
PPP2R2D	0.74	0.00385201	0.0190023
RAB4A	0.74	0.00385275	0.0190023
SGIP1	0.74	0.00386049	0.0190178
H2AZ1	0.74	0.00386304	0.0190191
ATMIN	0.74	0.00387448	0.0190641
CCZ1	0.74	0.00388824	0.0191175
LYSMD2	0.74	0.0038917	0.0191175
POLR2C	0.74	0.00389259	0.0191175
NAP1L1	0.74	0.00389496	0.0191175
WAPL	-0.74	0.00389687	0.0191175
ABI2	0.74	0.00390458	0.0191198
ELMOD1	0.74	0.00390458	0.0191198
DPYSL2	0.74	0.00390972	0.0191198
EMC4	0.74	0.00391226	0.0191198
TMEM14B	0.74	0.00391274	0.0191198
PDCD6IP	0.74	0.00391409	0.0191198
NUP85	0.74	0.00391579	0.0191198
BTF3	0.74	0.00392521	0.0191268
DTX3	0.74	0.00392587	0.0191268
ATP5IF1	0.74	0.0039278	0.0191268
GTPBP6	-0.74	0.00393629	0.0191521
SPARCL1	0.74	0.00394264	0.0191588
RDH14	0.74	0.00394367	0.0191588
ATP5F1C	0.74	0.00394667	0.0191588
DNAJC21	0.74	0.00394866	0.0191588
RASGEF1A	0.74	0.00394995	0.0191588
NDUFB6	0.74	0.00395486	0.0191588
P4HA2	0.74	0.00395667	0.0191588
CASD1	0.74	0.00395812	0.0191588
THBS4	0.74	0.00395848	0.0191588
CASTOR3P	-0.74	0.0039642	0.0191753
MARF1	0.74	0.00396759	0.0191806
TIMM21	0.74	0.00397175	0.0191895
TRAM1	0.74	0.0039859	0.0192466
ATP5PB	0.74	0.0039943	0.0192535
GTDC1	0.74	0.00401114	0.0193234
TRMT61A	-0.74	0.00401856	0.0193479
RAB8B	-0.74	0.00402477	0.0193666
KAZN	0.74	0.00402923	0.0193754
CLCN3	0.74	0.00403128	0.0193754
PTPRE	0.74	0.00404996	0.0194411
FIBP	-0.74	0.00405199	0.0194411
CARHSP1	-0.74	0.00406104	0.0194665
DUSP11	0.74	0.00406363	0.0194665
DNAJC5	-0.74	0.00406433	0.0194665
BMERB1	0.74	0.00408818	0.0195581
DCTPP1	0.74	0.00409644	0.0195863
STX12	0.74	0.00410658	0.0196081
LNX1	0.74	0.00411642	0.0196081
ADPGK	0.74	0.00411731	0.0196081
RDX	0.74	0.00411957	0.0196081
MRPL54	0.74	0.00411968	0.0196081
CYTH1	0.74	0.00412116	0.0196081
GUCY1A1	0.74	0.00412216	0.0196081
ACTR2	0.74	0.0041223	0.0196081
DSTN	0.74	0.00414283	0.0196945
GP1BB	-0.74	0.00414685	0.0197023
PHKB	0.74	0.00415254	0.019718
PHB2	0.74	0.00415795	0.0197314
TSPAN33	-0.74	0.00416013	0.0197314
UBE2V2	0.74	0.00417068	0.0197702
STK16	-0.74	0.00418431	0.0198234
ACAT1	0.74	0.00418994	0.0198309
CRY1	0.74	0.00419215	0.0198309
RNF13	0.74	0.00419443	0.0198309
RALGAPA1	0.74	0.00419546	0.0198309
LARP6	0.74	0.00420067	0.0198377
UBE2K	0.74	0.00420168	0.0198377
EHD1	-0.73	0.00421428	0.0198765
RPS6KA4	-0.73	0.00421469	0.0198765
PNKD	0.73	0.00422502	0.0199137
DMAC2L	0.73	0.0042298	0.0199137
PTPRO	-0.73	0.00424676	0.0199749
RPL9	0.73	0.00425003	0.0199749
SLMAP	0.73	0.00425832	0.0199978
TENT4A	0.73	0.00425973	0.0199978
COX17	0.73	0.00426646	0.0200172
TRIM33	0.73	0.00427297	0.0200172
GFRA2	-0.73	0.00427568	0.0200172
WDR47	0.73	0.00427776	0.0200172
BUB3	0.73	0.00427836	0.0200172
SENP2	0.73	0.00428309	0.020021
AZIN1	0.73	0.004284	0.020021
FHIP2A	0.73	0.00428744	0.0200258
ZNF668	-0.73	0.00429389	0.0200396
CLDN14	-0.73	0.00429523	0.0200396
RPL34	0.73	0.00430706	0.0200834
SDC1	-0.73	0.00431187	0.020085
TBCA	0.73	0.00431482	0.020085
TMEM14A	0.73	0.00431647	0.020085
EIF3F	0.73	0.0043171	0.020085
RAB4B	-0.73	0.00433299	0.0201186
PIGP	0.73	0.00433472	0.0201186
R3HDM4	-0.73	0.0043359	0.0201186
PIGK	0.73	0.00433904	0.0201186
SLC32A1	0.73	0.00433939	0.0201186
EIF4G2	0.73	0.00434004	0.0201186
MAP2K3	-0.73	0.00434131	0.0201186
STXBP1	0.73	0.00435295	0.0201344
ZDHHC7	0.73	0.00435669	0.0201344
ACAT2	0.73	0.00435749	0.0201344
PRXL2A	0.73	0.00435929	0.0201344
LZTS3	-0.73	0.00436995	0.0201611
MRPL49	0.73	0.00439651	0.0202499
DDX1	0.73	0.00440387	0.0202725
TMEM163	0.73	0.00441728	0.0203081
DYNC1LI2	-0.73	0.00442045	0.0203081
TMEM201	-0.73	0.00442151	0.0203081
BTBD3	0.73	0.00442387	0.0203081
RTL8C	0.73	0.00443612	0.0203485
WIPF2	0.73	0.00443758	0.0203485
SELENOI	0.73	0.00444402	0.0203668
BUD31	0.73	0.00446567	0.0204275
NME2	0.73	0.00446822	0.0204275
GSTO1	0.73	0.0044719	0.0204275
MALSU1	0.73	0.00447207	0.0204275
SPOUT1	-0.73	0.00447819	0.020438
POLB	0.73	0.0044793	0.020438
ATAD1	0.73	0.00448312	0.0204442
DAGLB	-0.73	0.00451465	0.0205685
ZNF526	-0.73	0.00451534	0.0205685
TBC1D15	0.73	0.00451829	0.0205706
OCRL	0.73	0.00452675	0.0205978
BBS7	0.73	0.00453228	0.0206117
SIRT5	0.73	0.00455725	0.0207139
SSBP1	0.73	0.00456498	0.0207278
TSFM	0.73	0.00456532	0.0207278
LYST	0.73	0.00457374	0.0207481
PNPO	0.73	0.00457868	0.0207481
RBM23	0.73	0.00458254	0.0207481
SLITRK5	0.73	0.00458481	0.0207481
TRUB2	-0.73	0.00459005	0.0207604
P3H2	-0.73	0.00459606	0.0207649
MAP2K4	0.73	0.00459856	0.0207649
RUFY3	0.73	0.00460291	0.0207713
DDX3X	0.73	0.00461936	0.0208106
B2M	0.73	0.00462001	0.0208106
JADE1	-0.73	0.00462356	0.0208106
FAM120B	0.73	0.00462374	0.0208106
SDK2	-0.73	0.00463641	0.0208476
ADGRL1	0.73	0.00463699	0.0208476
PSMC6	0.73	0.00465625	0.0209085
NDEL1	0.73	0.00465811	0.0209085
TXNRD2	-0.73	0.00466577	0.0209202
TBC1D7	0.73	0.00468362	0.0209226
CIAO3	-0.73	0.00468676	0.0209226
NPDC1	-0.73	0.00468753	0.0209226
ABI1	0.73	0.00468923	0.0209226
DNAJC27	0.73	0.00469205	0.0209226
ARMC8	0.73	0.00469419	0.0209226
CEP41	0.73	0.00469554	0.0209226
NCMAP	-0.73	0.00470246	0.0209226
DNM3	0.73	0.00470328	0.0209226
CNIH1	0.73	0.00470397	0.0209226
PIAS4	-0.73	0.0047049	0.0209226
ST3GAL3	-0.73	0.00470499	0.0209226
RAMP3	-0.73	0.00470581	0.0209226
RNF170	0.73	0.00470693	0.0209226
RNF44	0.73	0.00470948	0.0209226
INA	0.73	0.00471176	0.0209226
VDAC2	0.73	0.00472123	0.0209535
MMADHC	0.73	0.00472965	0.0209796
VDAC3	0.73	0.00474085	0.0210068
SCG3	0.73	0.00475965	0.0210659
SCHIP1	0.73	0.00476437	0.0210659
KLC1	0.73	0.00476755	0.0210687
SEMA4F	0.73	0.00477628	0.0210961
DPP9	-0.73	0.00478449	0.0211211
SPCS1	0.73	0.00478868	0.0211264
SNRNP25	0.73	0.0047908	0.0211264
ATP5ME	-0.73	0.00479348	0.021127
C17orf97	0.73	0.00481829	0.0212098
CTSZ	0.73	0.00481995	0.0212098
CERK	0.73	0.00484765	0.0213091
EFR3A	0.73	0.00485386	0.0213251
YIF1B	0.73	0.0048646	0.0213609
ZNF219	-0.73	0.00487168	0.0213807
BRSK2	-0.73	0.00488193	0.0214077
CUTC	0.73	0.00488927	0.0214238
OPA1	0.73	0.00489699	0.0214251
KRT10	0.73	0.00489712	0.0214251
STX5	-0.73	0.00489731	0.0214251
RAI1	0.73	0.00490154	0.0214323
SPTBN2	-0.73	0.00490704	0.021445
VAMP7	0.73	0.00491252	0.0214495
GTF2A2	0.73	0.00491835	0.0214495
SAMD14	-0.73	0.00491883	0.0214495
DENND6B	-0.73	0.00491902	0.0214495
PBLD	-0.73	0.00492204	0.0214495
TMED7	0.73	0.0049236	0.0214495
GPX4	0.73	0.00492796	0.0214572
FBXO3	0.73	0.00494347	0.0214909
ATG4D	0.73	0.00495071	0.0215019
CTPS1	0.73	0.00495363	0.0215019
LSM5	0.73	0.0049581	0.0215019
GABARAPL2	0.73	0.00496021	0.0215019
G3BP2	0.73	0.00496417	0.0215019
PSMA6	0.73	0.00497553	0.0215234
EP400	0.73	0.00498364	0.0215234
SENP6	0.73	0.0049837	0.0215234
CTNS	-0.73	0.00499254	0.0215347
ACTR10	0.73	0.00501827	0.0216344
PKP4	0.73	0.00504112	0.0217153
C7orf25	0.73	0.00504228	0.0217153
RPLP0	0.73	0.00504728	0.0217212
BBS4	-0.72	0.00504888	0.0217212
BOLA3	0.72	0.00505245	0.0217247
RRAGB	0.72	0.00505493	0.0217247
LCMT2	0.72	0.00506002	0.0217353
API5	0.72	0.00506835	0.0217598
ASPHD1	-0.72	0.00509487	0.0218397
CCDC28A	0.72	0.00510137	0.0218545
SPAST	0.72	0.00510359	0.0218545
DPYSL4	-0.72	0.00511125	0.0218719
BCAP31	-0.72	0.00511374	0.0218719
UFM1	0.72	0.00511677	0.0218719
UPP1	-0.72	0.00511823	0.0218719
DDX19A	0.72	0.00512223	0.0218777
REXO2	0.72	0.00513608	0.0218969
XPO1	0.72	0.00515299	0.0219525
CSRNP2	0.72	0.00516289	0.0219813
PES1	-0.72	0.00516505	0.0219813
MOS	-0.72	0.00517924	0.0220304
TSHZ1	0.72	0.00519253	0.0220756
DBNL	-0.72	0.00520019	0.0220849
HACD2	0.72	0.00520174	0.0220849
RPA3	0.72	0.00520272	0.0220849
PHAX	0.72	0.00520617	0.0220882
ZCCHC17	0.72	0.00522086	0.0221214
MEF2C	0.72	0.00522199	0.0221214
PIGY	0.72	0.0052442	0.0221814
WNT7A	-0.72	0.00526324	0.0222237
CD200	0.72	0.00526472	0.0222237
TMEM126B	0.72	0.00526492	0.0222237
ST3GAL2	-0.72	0.00530073	0.0223407
HTRA2	0.72	0.00532596	0.0224094
RSRC2	0.72	0.00533015	0.0224094
GARS1	0.72	0.0053307	0.0224094
FBXL2	0.72	0.00533074	0.0224094
CCT6A	0.72	0.00533325	0.0224094
DDX21	0.72	0.00534256	0.0224371
MRPS5	0.72	0.0053492	0.0224536
STMN2	0.72	0.00535801	0.022472
GORASP2	0.72	0.00537308	0.0225197
ANKS1B	0.72	0.00538866	0.0225735
PARK7	0.72	0.00540117	0.0226085
SCN1B	0.72	0.00540245	0.0226085
ASIC1	-0.72	0.00540551	0.0226098
FUNDC1	0.72	0.0054335	0.0227135
MAP2K2	0.72	0.00543577	0.0227135
NXPH3	-0.72	0.00545241	0.0227601
NOL11	0.72	0.0054623	0.022777
RPL11	0.72	0.00546472	0.022777
MAP7D2	0.72	0.00547392	0.0227968
NELL2	0.72	0.00547643	0.0227968
ARHGEF9	-0.72	0.00547772	0.0227968
RANBP1	0.72	0.00548855	0.0228304
B3GAT1	0.72	0.0054942	0.0228424
TUSC3	0.72	0.00550227	0.0228645
TBX2	-0.72	0.00550833	0.0228782
POLD2	-0.72	0.00551362	0.0228883
PIGF	0.72	0.00551629	0.0228883
RPS6KA1	-0.72	0.00553135	0.0229393
HERC4	0.72	0.00554276	0.0229641
SNRPA1	0.72	0.00554446	0.0229641
ALS2	0.72	0.00554564	0.0229641
TEDC1	-0.72	0.00554911	0.022967
C5orf24	0.72	0.00555212	0.022968
SLC25A5	0.72	0.00556219	0.0229887
RAD54L2	-0.72	0.00556268	0.0229887
TCFL5	0.72	0.00556558	0.0229892
ZMYM3	0.72	0.00557408	0.0230014
BRINP3	0.72	0.00560406	0.0231021
WDR18	-0.72	0.00561797	0.0231364
CLTB	0.72	0.00562247	0.0231435
ZNF106	0.72	0.00563596	0.0231843
UBALD2	-0.72	0.00563937	0.0231843
CNPY2	0.72	0.00565468	0.0232161
RFX4	-0.72	0.00565692	0.0232161
RDH13	-0.72	0.00566849	0.0232405
SH3KBP1	0.72	0.00567918	0.0232729
PRRG1	0.72	0.00568328	0.0232781
TTI2	0.72	0.0056891	0.0232905
STARD8	-0.72	0.00569253	0.023293
COX6A1	0.72	0.00573045	0.023425
RAB6A	0.72	0.00573422	0.0234289
KCTD13	0.72	0.00573752	0.0234308
ARHGAP21	-0.72	0.00574087	0.0234329
WDCP	0.72	0.00575011	0.0234464
KIAA0408	-0.72	0.00575488	0.0234464
GOLM1	0.72	0.0057661	0.0234464
DAPK3	-0.72	0.00576715	0.0234464
B4GALT7	-0.72	0.00577471	0.0234464
NOP10	0.72	0.00577564	0.0234464
SYNJ2BP	-0.72	0.0057772	0.0234464
GTPBP4	0.72	0.00577813	0.0234464
CRKL	0.72	0.00578271	0.0234531
TMTC4	0.72	0.00578543	0.0234531
YTHDF2	0.72	0.00579031	0.0234568
MRPS15	0.72	0.00579502	0.0234568
MORF4L2	0.72	0.0057959	0.0234568
PIGZ	0.72	0.00579767	0.0234568
CHST12	-0.72	0.00581121	0.0234782
FAM104B	-0.72	0.00581147	0.0234782
OSTF1	0.72	0.00581494	0.0234808
SIVA1	0.72	0.00582394	0.0234944
BUD23	0.72	0.00582398	0.0234944
MEA1	0.72	0.00584562	0.0235473
PSMD14	0.72	0.00585084	0.0235486
DNAJC24	0.72	0.00585162	0.0235486
ANKRD46	0.72	0.00585501	0.0235508
REEP2	-0.72	0.00587402	0.0236043
CNOT7	0.72	0.00590151	0.0236433
ATP6V1D	0.72	0.00590654	0.0236433
NDUFS6	-0.72	0.00591872	0.0236786
FEZF2	-0.72	0.00592107	0.0236786
ABCA12	-0.72	0.00593882	0.0237322
SRSF5	0.72	0.0059402	0.0237322
ARPP21	-0.72	0.00594518	0.0237406
TDRD7	0.72	0.00595812	0.0237453
UPF3A	0.72	0.00595824	0.0237453
ARF4	0.72	0.00595879	0.0237453
CHD5	-0.72	0.00596178	0.0237453
MOB3A	-0.72	0.00596544	0.0237453
AHSA1	0.72	0.00596641	0.0237453
MED4	0.72	0.00598538	0.0237865
AKIRIN2	0.72	0.00600343	0.0238417
RTL6	0.72	0.00600887	0.0238417
NDUFAF2	0.72	0.00600969	0.0238417
SORCS1	-0.71	0.0060166	0.0238534
MAP1LC3B	0.71	0.00602514	0.0238701
SESN1	0.71	0.0060271	0.0238701
B3GALNT1	0.71	0.00602945	0.0238701
SYNGR3	0.71	0.00604016	0.0238857
SIAE	0.71	0.00604125	0.0238857
SHLD1	0.71	0.00604411	0.0238857
ACTR1B	0.71	0.00604619	0.0238857
MYL12B	0.71	0.00605022	0.0238857
ERICH3	0.71	0.00605485	0.0238857
NLGN4X	0.71	0.00605657	0.0238857
ARPP19	0.71	0.00605857	0.0238857
PGRMC1	0.71	0.00605936	0.0238857
ATP6AP1	-0.71	0.00607151	0.0239161
TLN2	0.71	0.00607284	0.0239161
UTP14C	0.71	0.00608013	0.0239221
SND1	0.71	0.00608691	0.0239283
MDH1	0.71	0.00608747	0.0239283
GABRB3	0.71	0.00610117	0.0239707
PTBP3	0.71	0.006121	0.0240056
MAP3K14	-0.71	0.00612154	0.0240056
AIF1L	-0.71	0.00612163	0.0240056
TUB	0.71	0.00612511	0.0240079
FBXL16	0.71	0.00615878	0.0241054
EXOC8	0.71	0.00616325	0.0241054
GNAO1	0.71	0.00616527	0.0241054
TNFAIP8L1	-0.71	0.0061693	0.0241054
CDC40	0.71	0.00617046	0.0241054
PRPS1	0.71	0.00618099	0.0241113
POMP	0.71	0.00618349	0.0241113
NOTCH4	-0.71	0.00619327	0.024138
REPS2	0.71	0.00620479	0.0241629
AIMP2	0.71	0.00620549	0.0241629
HYCC2	0.71	0.00621258	0.0241736
NEU1	0.71	0.00621408	0.0241736
CD9	0.71	0.00623691	0.0242246
KLHL21	0.71	0.00623844	0.0242246
HNRNPAB	0.71	0.00623888	0.0242246
ITGB1BP1	0.71	0.0062492	0.0242368
SLC48A1	-0.71	0.00624946	0.0242368
EVL	-0.71	0.00625078	0.0242368
UNC80	-0.71	0.00625833	0.0242547
TUBB4B	0.71	0.00626192	0.0242562
C6orf62	0.71	0.00626457	0.0242562
HLF	0.71	0.00627075	0.0242658
RPS25	0.71	0.00627292	0.0242658
EMD	-0.71	0.00627706	0.0242705
MAP1S	0.71	0.00628556	0.0242868
ACACA	0.71	0.00628714	0.0242868
CCNG1	0.71	0.00630346	0.0243366
TMEM115	-0.71	0.0063059	0.0243366
RNF19A	-0.71	0.00631056	0.0243406
ZNF212	-0.71	0.00631281	0.0243406
DNER	0.71	0.00631845	0.024351
OSBPL1A	0.71	0.00634358	0.0244157
CFL1	-0.71	0.00634406	0.0244157
SCRT2	-0.71	0.00635297	0.0244273
YWHAG	0.71	0.00636139	0.0244483
SF3B1	0.71	0.00637524	0.0244901
BCL11B	0.71	0.00637848	0.0244913
UNC119	-0.71	0.0063863	0.0245058
PPP3CA	0.71	0.00638829	0.0245058
ATCAY	0.71	0.00639347	0.0245058
BBS2	0.71	0.00639838	0.0245058
ENTPD3	0.71	0.00640214	0.0245058
EPB41L2	0.71	0.00640297	0.0245058
CITED4	0.71	0.00641006	0.0245216
MAPK9	0.71	0.00641632	0.0245342
LINC00479	-0.71	0.00642101	0.0245406
TSEN34	0.71	0.0064239	0.0245406
RHOV	0.71	0.00643096	0.0245449
MRPL36	0.71	0.00643958	0.0245665
PIGT	0.71	0.00644513	0.0245674
PPP1R2	0.71	0.00644974	0.0245713
KIF2A	0.71	0.00645556	0.024581
RIN1	-0.71	0.00648016	0.0246532
ATP8A2	-0.71	0.00648746	0.0246657
KNDC1	-0.71	0.00648941	0.0246657
HNRNPA1P4	0.71	0.00649544	0.0246701
POU2F2	-0.71	0.00649663	0.0246701
CCNDBP1	0.71	0.0064995	0.0246701
PRMT2	-0.71	0.00651419	0.0247017
SMIM11	0.71	0.00651683	0.0247017
TENT2	0.71	0.00651727	0.0247017
PFN2	0.71	0.00651975	0.0247017
CLDN5	-0.71	0.00652687	0.0247174
IFIT2	0.71	0.00654059	0.0247383
PELO	0.71	0.00654103	0.0247383
PRUNE2	0.71	0.00654135	0.0247383
ETS1	0.71	0.00655483	0.024778
CHPT1	0.71	0.00656461	0.0247814
ZNF557	-0.71	0.00657165	0.0247814
RBM4	0.71	0.00657375	0.0247814
SKP1	0.71	0.00657494	0.0247814
GPC6	-0.71	0.00657667	0.0247814
UBE2E2	0.71	0.00658145	0.0247881
NUDT21	0.71	0.00658648	0.0247958
SLC25A22	0.71	0.00659109	0.0248019
STMN1	0.71	0.00662984	0.0249364
TANK	0.71	0.00664598	0.024951
SLC38A7	-0.71	0.00664677	0.024951
LRRN3	0.71	0.0066479	0.024951
COX5A	0.71	0.00665172	0.024951
MOB4	0.71	0.0066518	0.024951
DCAF4	0.71	0.00666494	0.0249777
RNF26	0.71	0.00667647	0.0250096
HGH1	-0.71	0.0066855	0.0250321
AGPAT3	0.71	0.00669383	0.0250364
TMEM108	0.71	0.00669436	0.0250364
SLC2A13	0.71	0.00669572	0.0250364
DHX30	0.71	0.00671541	0.0250812
UBAP2L	0.71	0.00671719	0.0250812
LGMN	0.71	0.0067265	0.0250812
PPP6R2	-0.71	0.00672689	0.0250812
CCDC117	0.71	0.00672888	0.0250812
CRYZL1	-0.71	0.0067357	0.0250841
TMEM245	0.71	0.00674483	0.0251068
PRKCB	0.71	0.00675038	0.0251161
SOSTDC1	0.71	0.00676037	0.025142
DEK	0.71	0.00676415	0.0251448
HAGHL	-0.71	0.00676726	0.0251451
N4BP2	-0.71	0.00678396	0.0251845
TINF2	0.71	0.00679901	0.0252178
BRMS1	-0.71	0.0068151	0.0252541
ATP6V0A1	-0.71	0.0068168	0.0252541
SGF29	-0.71	0.00681793	0.0252541
MAMLD1	0.71	0.00682309	0.0252619
RNF14	0.71	0.00683059	0.0252784
AHCYL2	0.71	0.00684179	0.0252972
GPBP1L1	0.71	0.0068465	0.0253033
LTN1	0.71	0.00688921	0.0254168
GINM1	0.71	0.00689	0.0254168
SYT13	0.71	0.00689038	0.0254168
WASF3	0.71	0.00689441	0.0254168
DKK3	0.71	0.0068956	0.0254168
ATP5MG	0.71	0.00690728	0.0254237
MRAP2	0.71	0.00691046	0.0254237
SNX6	-0.71	0.00691084	0.0254237
LMO3	0.71	0.00691213	0.0254237
MAX	-0.71	0.00691282	0.0254237
TPPP	0.71	0.00692018	0.0254395
BRIX1	0.71	0.00692681	0.0254461
BRWD1	0.71	0.00692914	0.0254461
PSMC1	-0.71	0.00693119	0.0254461
METTL4	0.71	0.00694168	0.0254733
C12orf76	0.71	0.00695006	0.0254928
CPNE8	0.71	0.00695833	0.0255118
ARV1	0.71	0.00697642	0.0255668
NREP	0.71	0.00697998	0.0255686
SUV39H1	-0.71	0.00698661	0.0255761
PSMD2	0.71	0.00698819	0.0255761
ICAM3	-0.71	0.00699163	0.0255773
PAFAH1B1	0.71	0.00699669	0.0255845
COX7A2	0.71	0.00700241	0.0255942
FBH1	-0.71	0.00701322	0.025615
POTEKP	0.71	0.00701429	0.025615
NR1H3	-0.71	0.00702236	0.0256332
NOMO1	0.71	0.00702704	0.0256373
PPP1CC	0.71	0.00703526	0.0256373
SYNM	0.71	0.00703591	0.0256373
BCL2L2	0.71	0.00704083	0.0256373
CDV3	0.71	0.00704386	0.0256373
STRAP	0.71	0.00704578	0.0256373
SEC14L5	-0.71	0.00704824	0.0256373
VPS9D1	-0.71	0.00705994	0.0256561
KLHL9	0.71	0.00706101	0.0256561
ITPRIPL2	-0.71	0.0070658	0.0256561
AP3B2	0.71	0.00706915	0.025657
FMNL2	0.71	0.00708409	0.0257
PRAF2	-0.71	0.00709192	0.0257133
CCND2	0.71	0.00709697	0.0257133
NCBP2	0.71	0.00709707	0.0257133
SLC52A2	-0.71	0.00710222	0.0257207
ZXDB	0.7	0.00711831	0.0257677
TESPA1	0.7	0.00712367	0.0257758
ZBTB46	-0.7	0.00713833	0.0258176
ALG8	0.7	0.00715204	0.0258559
CMBL	0.7	0.00717249	0.0259186
SAR1B	0.7	0.00718505	0.0259526
MAPK6	0.7	0.00719054	0.0259602
UCHL5	0.7	0.00719341	0.0259602
ARAP2	-0.7	0.00720639	0.0259832
LSM7	0.7	0.00721044	0.0259832
GATD1	-0.7	0.00721234	0.0259832
PSME2	0.7	0.00723185	0.0260239
TMED10	0.7	0.00723305	0.0260239
DNAJA4	0.7	0.00723861	0.0260281
THAP12	0.7	0.00724242	0.0260281
SLC26A6	-0.7	0.00724365	0.0260281
SH3BGRL	0.7	0.00724805	0.0260327
CDK11A	-0.7	0.00726301	0.0260638
PRICKLE4	0.7	0.00731975	0.0262447
ARMC7	0.7	0.00732294	0.0262447
DDX23	0.7	0.00732884	0.0262545
NFU1	0.7	0.00733856	0.026278
EIF4E3	0.7	0.00734687	0.0262964
METTL9	0.7	0.00736526	0.0263509
KANSL1	0.7	0.00736946	0.0263545
MED22	-0.7	0.00737922	0.026378
KIFAP3	0.7	0.00738243	0.0263781
RMDN3	0.7	0.00739653	0.0264057
DHX38	0.7	0.00741018	0.0264194
GOLPH3	0.7	0.00741183	0.0264194
ARHGEF7	0.7	0.00741407	0.0264194
AFF2	0.7	0.00741928	0.0264194
TM2D1	0.7	0.00742178	0.0264194
PMPCB	0.7	0.00742806	0.0264194
TAF6L	-0.7	0.00743071	0.0264194
LSM11	-0.7	0.00743252	0.0264194
CECR7	-0.7	0.00743683	0.0264194
[truncated: 1,008 more rows]

## Sheet: Supplementary Table 3
Supplementary Table 3. Gene set whose expression was correlated with both tissue pH and RIN.
Gene Symbol
BMERB1
RTN1
ATP1A1
ST6GALNAC6
SLC44A2
FBXL2
YWHAB
AMPH
DDX24
VEGFB
PNMA6A
KIF1B
FAM216A
GOT1
VAMP1
SGIP1
NCALD
PPM1E
NMNAT2
MFSD6
RTN3
KIFAP3
GOT2
SCG5
CREG2
NEO1
PITHD1
NELL2
CYP11A1
EXOC4
WFS1
FGFR3
ATP6V1D
C1orf216
INA
PGAM5
ASNS
EPDR1
EFR3A
PPIH
NSG1
PRMT2
STXBP1
ATP2A2
TMEM268
OMG
PRKAA1
RABGGTB
MYL12B
MLLT11
SMIM11
ZDHHC3
GARS1
ATP1B1
REEP1
STAMBPL1
CLSTN3
PRUNE2
ZNF25
TMEM130
GCA
FLOT1
MARS1
BST2
ACTN2
RRAGB
VDAC3
MAP2K1
NDP
TM2D3
SNCB
DUSP12
LRP11
PNMA8A
AGTPBP1
UCHL1
ELAPOR2
CRYZL1
CNRIP1
TADA3
ENHO
TIAL1
EPRS1
UVSSA
GLRB
CAVIN1
TOMM20
VDAC1
MRPL21
FAHD1
ATP5MJ
NEU1
EXOSC1
NRCAM
TIMM23
SNX14
PBXIP1
PAK1
TBC1D15
DNER
YPEL5
PCNX3
AUH
EXOSC5
DNM3
EYS
WDR74
CSE1L
SLC32A1
GABBR2
IKZF3
DYNC1I1
GPC6
MAPK10
MPP1
EIF2B4
RNF13
MAPK9
SLC16A14
HACE1
PCGF6
DNAJC24
SLC30A9
CDC40
DDX1
COMMD3
TSFM
RAP1GDS1
BEX4
JKAMP
ITFG1
ATP6AP2
TMEM14B
TRIM37
STAG3L1
TXN2
EPHA4
POU2F1
UBQLN1
BEND6
PBLD
RUFY3
PTPRK
STAT1
KCNJ10
LMNA
ENTPD3
IPP
DHX30
LDOC1
GPRC5B
MYT1
SLC25A12
IMMT
ART3
SNU13
PAXX
SNX6
MRPL45
LGMN
LRRC8D
AGK
PEX11B
CLTA
PIH1D1
NOMO2
NFE2L1
PTPRM
AKAP6
ASB1
ATL1
VMP1
ARL6IP4
CFLAR
OGFOD1
ZNF219
MRPL48
MAGEE1
NAT8L
NR1H3
DCAKD
CNPY2
ATP6V1G2
CASD1
CAB39
KLC1
DCXR
DCTPP1
LARS1
FAM234B
BTN2A1
KEAP1
TMEM35A
AFAP1
PRKCZ
STAT4
PAK4
LGI2
RAD54L2
TNPO3
RRAGA
NECAP1
SMYD2
LRRC73
NEK11
ST3GAL5
CHMP1A
LHPP
ELMOD1
THOC7
NUCKS1
SYNGR3
MCL1
DENND2A
MDH1
POLR2B
WWP1
POU2F2
SOD1
FYTTD1
MAGED1
ANK3
SYNJ2BP
MAP7D2
GAD2
LRRC49
UVRAG
DHPS
RAPGEF1
SCN2B
TSPYL1
YWHAQ
SERPINB6
PDXK
ABHD16A
ELSPBP1
CREG1
ERLEC1
ASIC4
UBC
MLLT3
TRAPPC6B
RANBP1
RAB8B
PAM
FAM3C
TRAPPC13
ATP6V0C
YIF1B
TUSC3
NAA20
ZNF33B
ARMCX2
POLR2C
ZBTB3
AGO2
HOXC13
ZNF385B
TOR1A
DNAAF9
EMC3
PIP4K2C
RNF187
TAAR2
CCNDBP1
NCAM2
ORC5
ICAM3
LARP6
SNW1
INPP5A
PEX11G
ANKRD46
UCHL5
FBLN7
CCND3
APPL1
DNM1L
RAB13
THOC2
NBEA
PSMB2
CUL2
RNF19A
MTRF1
SLC35A5
KLF9
NUDT21
NCOA7
HIPK2
MCM4
ZNF562
HADHA
ARPC1A
B3GALNT1
ABCA1
HEATR5B
CD55
SFMBT2
ANXA7
NAV2
FRMD4B
PGAP4
CENPB
RABGAP1
SLC9A6
PSMB4
LANCL1
PRC1
CTSL
FCHSD2
COPS3
UBE2V2
PRSS3
TMEM243
PRPS1
COPS5
FKBP2
PSMD1
CLDN5
DLG5
EHD3
ZNF638
ATP6V1H
SLC25A4
SEC31A
IDH3A
TCAF2
FBXO11
TBXAS1
TRAP1
TENT2
CTPS1
GOLGA6L5P
GNA11
GGH
SDK2
MRAP2
STT3A
FTSJ1
SOSTDC1
PPP1R7
GSTA4
RBMX
EHBP1
MYT1L
ISCA1
C12orf76
KRCC1
ARV1
COPG1
SIPA1L3
TRAPPC11
RFX4
LYPD5
CCDC115
OSBPL1A
HTATSF1
PTPRT
XK
PIAS2
ZBTB47
ACTB
POP4
SHROOM2
PTPRN2
TSPYL5
ZSCAN18
TMEM14A
ZBTB16
ZNF557
IRX1
HEXB
ARAP1
IFT27
PDCD10
API5
RTRAF
DSTN
TMEM163
ATP5IF1
NSUN4
STRIP1
SMG1
ARHGEF7
TMOD1
PPM1F
CLTB
BBC3
HNRNPL
SCN1B
BEX3
SERP2
TMEM54
BRIX1
SPARCL1
MED22
AFTPH
PAFAH1B1
PPP6R2
SIGIRR
SYN1
RNF41
GALNT9
TSPAN4
ARMC8
CCT8
HAGH
ACTR10
NDN
TSPYL2
NIPSNAP1
LRPPRC
GPN1
MALSU1
SLC22A23
AP1S2
ARL1
TBP
ZNF160
JTB
ASH2L
CAMK2G
SLC25A3
SEC61A2
MORF4L2
IL4R
VDAC2
TTC14
ERICH3
TSC22D1
OPA1
STMN1
DDX5
RHOC
PSMG2
CAPN6
COX7A2L
TACC2
GALC
MRPL3
TRIM43
MAP1LC3B
PRDX5
DYNLRB1
BECN1
FGL1
TUSC2
EBNA1BP2
CCAR1
PPP2R2C
GTF3A
DYNLT3
SEMA4F
TIMMDC1
DSEL
PI4KA
HLF
EPHX4
PPP1R9A
DCAF6
SRPK1
MOB4
ABHD6
COX6B1
ITFG2
PAIP2
FOXD4L4
UBLCP1
ADAM15
NGRN
KIFBP
FAM222B
NDUFB6
TBCA
PPP1R3F
TRPC1
OGDHL
GLRX
CBLB
COPRS
BOLA3
IARS1
TXLNA
PGRMC1
F8A1
DENND4C
ADCK2
MRPL55
HNRNPA0
EXOC7
RFX3
HGH1
PDCD6
SEC61G
MACROH2A1
ACLY
MTURN
MED10
RNF14
LIPA
SLC13A5
AIF1L
ICA1
NDUFA9
APEX1
KIF5C
MAPRE2
PNKD
TCEA2
DNAJA3
PNMA1
MICAL2
RGS7BP
AGPAT5
LACTB2
CELSR2
SLC30A7
ATP5F1C
EIF1B
STMN2
DIRAS2
NLGN4X
TUBGCP4
PHLDB1
CCT2
ANKRD30B
MARF1
HECTD1
SH3KBP1
LPCAT3
NFYC
SAMD15
TBCE
SF3A1
STARD8
SERINC1
PHAX
CUL5
GCN1
ORMDL3
SLC48A1
ATF6
TMCC1
ATRNL1
ITGAE
EMC4
RPN1
SPIN1
NUDT11
MMADHC
LAMP1
BCLAF3
NUDT9
WDR37
SMYD3
MED16
SPAST
SORT1
ARL5A
HPRT1
KRT31
MPRIP
RDH11
TTC1
JADE1
ISCU
TYSND1
UQCRC1
NIF3L1
ADO
PDCD2L
WBP4
MAT2B
SLC17A5
ARHGAP33
SLC4A2
ATP5MG
DDX10
LRRC23
SNAPC2
ANKRD39
TERF2
CHMP4B
FKBP1A
IDO2
BRWD1
IFNAR2
SGF29
MUL1
WIPF2
VPS33B
PFN2
TRMT112
ILF2
UBA3
FAM174A
CPSF4
RNF145
POTEKP
EDF1
CCT6A
SYT13
COQ3
PALM
UNC50
TBC1D7
MRPL15
TCEAL3
YWHAZ
MAGI3
ARCN1
FCSK
APMAP
KRT10
PPP1R2
COX5A
GSTO1
HNRNPDL
DCAF4
NOL7
IGF2BP2
ZNF526
KIAA0513
BEX5
CBX5
EAPP
PTRH2
FAM217B
FN3KRP
SRP68
PSMA5
SUV39H1
STARD3
NDEL1
TMTC1
ATRN
PMPCB
ABCA12
NDUFA3
STK39
EXTL2
SNCA
CTCF
CDH13
SKP1
PPP3CA
CKMT1A
GHITM
DMRT1
PCYOX1
MRPS9
PGD
TULP2
MACF1
ITPR1
ZNHIT3
EHMT2
WDR47
SCHIP1
RPA2
SDC1
DEK
GSDME
KPNB1
BBS4
PPM1B
SGCE
PELO
UBE2E2
SGSH
CLRN1
ATP5F1A
BBS7
BAP1
RAX2
RSL24D1
LINC00479
RAB11A
DDX3X
TALDO1
MCM8
GALNT11
TNFRSF6B
KLC2
NSMCE2
GNAS
SLC35F1
RGS7
SERPINI1
LYRM4
TSPAN13
CAMK1D
KALRN
PIAS4
CELF2
CHD8
UPF3A
NDUFB11
MCM7
RACK1
ZNF148
ST8SIA1
PFDN2
ZNF786
DDX42
SLC16A3
YWHAG
ZNF335
BTF3L4
DCLK1
SKAP2
ALDOA
ACACA
CLSTN1
ADSL
EVI5
DNM1P46
COL8A2
MVB12A
NUBP2
APOO
MRPL46
B4GALT5
POP7
PURG
MBTPS1
TXN
CLOCK
ORC2
DTD1
NIPA2
SELENOI
EIF4G2
CHST10
ZNF330
FAM220A
WDR7
SNAP47
TFCP2
ITPRIPL2
FAM156A
SDHAP1
TMUB1
GTF2B
DHX29
ANAPC5
SMG5
NUDT15
EHD1
UBE2K
ERCC2
CDO1
PSMD14
BTBD3
TPM1
MAGOH
CUEDC1
HERC1
PSMB3
CYLD
MBP
SDHB
FHL2
RPA3
GART
NCL
STMN3
PSMD4
MAP2K4
ZNF212
CSRNP2
DNMT1
DPP10
DYNC1I2
TMEM186
CAMSAP1
CPNE9
SNAPC4
PTP4A2
APBA2
RHEB
TSPAN3
RFFL
AP3D1
MEA1
PHKB
SNX29P1
RABAC1
PFDN1
CDKN1B
TCEAL1
DCK
ZNF486
HNRNPR
HSP90AB1
AKAP11
TEDC1
TMEM222
H2AZ1
AP4B1
CARHSP1
SAAL1
FAM20B
DNAJC28
CD200
INSIG1
DRG1
VPS37D
FHIP1B
MTX3
EEF1E1
CERK
CCS
TPPP
CEP41
SCOC
IL18
MRPS5
MYRIP
PYGL
METAP1
CWC15
TSPAN5
GATD1
FAM3A
POLE3
PPA1
CHMP5
CNTNAP2
GIT1
WNT7A
COPA
IFTAP
GP1BA
RFX5
MRPS35
COG6
SRPRA
L1CAM
PSMA1
PCCA
PPP2R3A
TMEM131
RIOK3
SLC20A1
MTERF3
RPLP0
RANBP6
KCNJ12
CIAO1
BCCIP
FZD9
KLK10
TFG
ACSL3
MAFB
NR2F1-AS1
RAB6A
WAPL
DNAJC27
EIF4ENIF1
PSMC2
ACSL4
STX8
OCIAD1
NSUN5
PNMA2
MOS
TAF7
HYCC2
MED14
KIAA0232
CSF2RA
KLHL7
DPP9
ITGB1BP1
RPL15
INIP
NXPH1
CD46
IRS2
POGLUT1
SNRNP40
GPRASP3
AGBL4
PIP4P2
SYT1
TSC2
TPGS2
GCNT4
ACYP1
PPM1H
SZT2
DYM
RELCH
GTF2A2
CDK5
OAT
RAD21
RPAIN
POLB
EIF2AK4
TOP2B
ATP2B3
NDFIP2
RPP25
SKIC8
CPNE8
ANP32A-IT1
TSPAN7
ANAPC1
ZNF672
PPP1R16A
AHR
AASDHPPT
CHMP2B
FEZ2
PHKA2
PATJ
AP3B2
ALKBH8
RAB5IF
ATP5PF
METTL4
RHOV
ERICH1
PHACTR2
ABCB7
MKKS
NDUFAF2
ACVRL1
DNAJC12
SERINC3
PVALB
CEP131
COX19
STRN3
PSMA6
CCDC59
PIAS1
ADCY1
SIAE
BCL2L2
ASTN1
SLC38A7
TRIM32
CNTNAP5
SYBU
SRSF8
ZDHHC17
SLC6A15
YARS2
KBTBD4
TSSC4
ARL6IP1
SIL1
DNAJC7
PSMA3
CORO2A
MEPCE
MRPL35
DHX36
DPP8
ANXA11
SORBS2
EXOC1
CLEC2L
FGF17
MAP3K14
SETMAR
ST6GALNAC4
FAM200A
SPOCK1
ZBTB46
RAMP3
G3BP2
MRPS27
RREB1
SLC4A8
ANKRD20A11P
NDUFA12
MAX
CNEP1R1
CCNA1
HNRNPH1
CACYBP
PWP1
ESD
LARP1
KIF2A
FRRS1L
PARM1
ENY2
AP2S1
FGF18
CUL1
NRIP3
PEX14
ATOSB
SNX3
MRPS31
METTL5
GABARAPL2
PEPD
PDCD6IP
EIF4E3
BRAT1
P2RY11
HSPE1
ACP1
DUSP28
NUMB
TRMT61A
SESN1
RPS23
SCARB2
HPF1
STK16
ERCC5
LAMP2
ARL8B
ABCF3
KCTD8
EXOSC8
SDHA
KRAS
CTNS
VPS45
PRPSAP2
GLO1
TWNK
WASL
GATAD2B
HOXA6
IK
MEAF6
CFH
VPS41
FBXO34
CEP76
HSPA2
BEST3
COPB1
STAU1
MPPED1
TERF2IP
PIGZ
EID2
HERPUD1
KIF3C
PPM1K
RCOR3
EID2B
DOCK9
HSP90AA1
PPP6R1
DDX47
MTOR
UQCRC2
NDUFAF1
PRKAR1A
EIF1
DSTYK
NLRX1
LYSMD2
PSMB6
NUP153
UBE2Z
PSMB5
GRSF1
PITPNB
SMPD1
MRPS30
CHTOP
KPNA4
OR2A20P
CNBP
FLOT2
DYNC1LI2
CUEDC2
ATG10
SUSD1
TTC13
FHOD3
ZNF600
PDS5B
BRD8
GATD3
HACD4
EIF3J
NRBF2
MAPK3
GRPEL1
ZFAND5
TBCC
TMEM237
SMIM14
ERCC3
ARHGAP32
MRFAP1
NKAPD1
SLC5A8
GNL3
TM2D2
SCO1
RAB5A
ZNF787
CCSER2
PRKCB
BCLAF1
NOA1
ADIPOR1
PRMT6
LONP2
ZRANB2
MRPL34
BRPF3
N4BP2
DUSP26
SSB
CSPG4
RBFOX1
HAUS7
TBR1
STK36
HSD17B7
TMEM115
VPS26B
NTAQ1
ILF3
EIF4H
NDUFB5
CNOT10
SOX30
TPK1
NDUFS4
ELOC
ASB8
ANKS1B
DOP1B
CDK11A
ICMT
CNOT7
LAPTM4B
OCRL
CABP1
HSD17B7P2
FBXW11
DTX2
WDR83
WDR18
SYNDIG1
SNIP1
NOMO1
ACAT2
ZNF667
PSMB7
EIF3I
MAD1L1
RBBP5
RABEP1
PIGX
FOXP1
ZMAT3
USP8
BUB3
SNRPN
ZNF93
RAB40C
RNF112
NR1D2
NDUFA1
RWDD2A
FEZ1
CGGBP1
EPS15
LEO1
DIP2B
NDUFV2
DAPK1
MRPS28
GNPDA2
BABAM2
PRDX2
MRPL58
FEZF2
TKT
DGAT1
DPM1
SH3BGRL
HIGD1A
MRPS21
NTNG1
TAX1BP1
EIF2S3
WDR91
PDCD5
CAMK2B
MOB3A
BRF2
SSX2IP
SMAP2
CAND1
PML
MLST8
SRD5A1
EPB41L4A-AS1
SEC63
PROSER1
RIT2
BMPR2
NUP42
VPS72
PDZD2
DNAJC5
SNX2
STAU2
TIMM9
SND1
STEAP2
SRP54
MED28
FHL1
DMWD
TMEM59
TAF6L
ATMIN
LAT2
USF2
LPIN1
RBL2
ENTPD4
UBE2D4
ATAD1
SDCBP
SFXN4
GSKIP
TBC1D22A
AKIRIN2
TRAPPC12
IPO5
NDUFC1
SFT2D1
CLPTM1L
NCBP2
DROSHA
IGFBP6
SCARB1
CDV3
ZNF91
PIGQ
IGBP1
ALDH3A2
RAB11FIP2
CEP164
WRNIP1
KLHL12
CDK5R1
AMD1
WHAMM
SLC38A1
PSMC6
CMSS1
SLC35E3
WDR25
ZMYM2
CBR4
DHRS13
ATP2B1
RAB1A
FAXC
PSMD10
CPLX1
NUP133
PRRT2
SLC6A1
USP49
ADAM18
BZW2
PSME3IP1
CLIP4
EXT1
EIF3M
CLINT1
PPP1CB
CIB2
COX6C
CLCN3
ERGIC1
RNF175
CXXC1
WASHC5

## Sheet: Supplementary Table 4
Supplementary Table 4. A result of pathway analysis of gene set susceptible to tissue pH.
ID	Description	GeneRatio	BgRatio	pvalue	p.adjust	qvalue	geneID	Count
R-HSA-1168372	Downstream signaling events of B Cell Receptor (BCR)	32/1392	83/10867	2.63002e-09	3.05803e-06	2.32545e-06	PPP3CB/NFKBIA/UBC/PSMB2/PSMB4/PSMD1/PPP3R1/PSMD2/FKBP1A/PSMA5/SKP1/PPP3CA/CALM3/PSMD14/PSMB3/PSMD4/PSMA1/PSMC2/PSMA6/PSMA3/CUL1/KRAS/PSMB6/PSMB5/UBA52/PRKCB/CALM1/FBXW11/PSMB7/IKBKG/PSMC6/PSMD10	32
R-HSA-1428517	The citric acid (TCA) cycle and respiratory electron transport	52/1392	178/10867	4.298e-09	3.05803e-06	2.32545e-06	IDH3B/ATP5F1B/RXRA/NDUFV1/VDAC1/FAHD1/OGDH/IDH3A/TRAP1/MDH2/HAGH/LRPPRC/COX7A2L/TIMMDC1/PDHA1/COX6B1/NDUFB6/NDUFA9/NDUFAB1/ATP5F1C/ECSIT/UQCRC1/ATP5MG/COX5A/NDUFA3/LDHA/ATP5F1A/PDP1/NDUFB11/SLC16A3/SDHB/TMEM186/ATP5PF/NDUFA4/NDUFAF2/COX19/BSG/NDUFA12/SUCLA2/SDHA/GLO1/UQCRC2/NDUFAF1/SCO1/NDUFB5/NDUFS4/NDUFA1/NDUFV2/NDUFB9/NDUFC1/NDUFAF4/COX6C	52
R-HSA-68949	Orc1 removal from chromatin	28/1392	71/10867	1.4382e-08	6.82186e-06	5.18761e-06	UBC/ORC5/PSMB2/MCM4/PSMB4/PSMD1/PSMD2/PSMA5/SKP1/MCM8/MCM7/ORC2/PSMD14/PSMB3/PSMD4/PSMA1/PSMC2/PSMA6/PSMA3/ORC4/CCNA1/CUL1/PSMB6/PSMB5/UBA52/PSMB7/PSMC6/PSMD10	28
R-HSA-2454202	Fc epsilon receptor (FCERI) signaling	41/1392	134/10867	4.47065e-08	1.45485e-05	1.10633e-05	PPP3CB/PLCG1/PAK1/MAPK10/MAPK9/NFKBIA/UBC/PSMB2/PSMB4/PSMD1/PPP3R1/GAB2/VAV2/PSMD2/TAB1/PSMA5/SKP1/PPP3CA/CALM3/ITPR1/PSMD14/PSMB3/PSMD4/MAP2K4/PSMA1/PSMC2/PSMA6/PSMA3/CUL1/KRAS/PSMB6/PSMB5/UBA52/MAPK3/CALM1/FBXW11/PSMB7/IKBKG/LAT2/PSMC6/PSMD10	41
R-HSA-9604323	Negative regulation of NOTCH4 signaling	23/1392	54/10867	5.11192e-08	1.45485e-05	1.10633e-05	AKT1/UBC/PSMB2/PSMB4/PSMD1/PSMD2/YWHAZ/PSMA5/SKP1/PSMD14/PSMB3/PSMD4/PSMA1/PSMC2/PSMA6/PSMA3/CUL1/PSMB6/PSMB5/UBA52/PSMB7/PSMC6/PSMD10	23
R-HSA-5676590	NIK-->noncanonical NF-kB signaling	24/1392	59/10867	7.64754e-08	1.81374e-05	1.37924e-05	UBC/PSMB2/PSMB4/PSMD1/PSMD2/UBA3/PSMA5/SKP1/PSMD14/PSMB3/PSMD4/PSMA1/PSMC2/PSMA6/PSMA3/MAP3K14/CUL1/PSMB6/PSMB5/UBA52/FBXW11/PSMB7/PSMC6/PSMD10	24
R-HSA-187577	SCF(Skp2)-mediated degradation of p27/p21	24/1392	60/10867	1.12117e-07	1.92285e-05	1.46221e-05	CCND1/UBC/PSMB2/PSMB4/PSMD1/PSMD2/PSMA5/SKP1/PSMD14/PSMB3/PSMD4/CDKN1B/PSMA1/PSMC2/PSMA6/PSMA3/CCNA1/CUL1/PSMB6/PSMB5/UBA52/PSMB7/PSMC6/PSMD10	24
R-HSA-5607761	Dectin-1 mediated noncanonical NF-kB signaling	24/1392	60/10867	1.12117e-07	1.92285e-05	1.46221e-05	UBC/PSMB2/PSMB4/PSMD1/PSMD2/UBA3/PSMA5/SKP1/PSMD14/PSMB3/PSMD4/PSMA1/PSMC2/PSMA6/PSMA3/MAP3K14/CUL1/PSMB6/PSMB5/UBA52/FBXW11/PSMB7/PSMC6/PSMD10	24
R-HSA-69052	Switching of origins to a post-replicative state	31/1392	91/10867	1.34481e-07	1.92285e-05	1.46221e-05	UBC/ORC5/PSMB2/MCM4/PSMB4/PSMD1/PSMD2/PSMA5/SKP1/MCM8/MCM7/ORC2/ANAPC5/PSMD14/PSMB3/PSMD4/PSMA1/CDC26/PSMC2/ANAPC1/PSMA6/PSMA3/ORC4/CCNA1/CUL1/PSMB6/PSMB5/UBA52/PSMB7/PSMC6/PSMD10	31
R-HSA-9013694	Signaling by NOTCH4	29/1392	82/10867	1.35126e-07	1.92285e-05	1.46221e-05	NOTCH1/AKT1/JAG1/UBC/SNW1/PSMB2/PSMB4/PSMD1/PSENEN/APH1A/PSMD2/YWHAZ/PSMA5/SKP1/PSMD14/PSMB3/PSMD4/RBPJ/PSMA1/PSMC2/PSMA6/PSMA3/CUL1/PSMB6/PSMB5/UBA52/PSMB7/PSMC6/PSMD10	29
R-HSA-5628897	TP53 Regulates Metabolic Genes	30/1392	87/10867	1.57256e-07	1.96116e-05	1.49134e-05	GLS2/YWHAB/AKT1/PRKAA1/RRAGB/GLS/RRAGA/YWHAQ/AGO2/PRDX1/RRAGC/LRPPRC/COX7A2L/PRDX5/COX6B1/YWHAH/YWHAZ/COX5A/YWHAG/TXN/RHEB/TSC2/NDUFA4/COX19/SESN1/MTOR/SCO1/PRDX2/MLST8/COX6C	30
R-HSA-5607764	CLEC7A (Dectin-1) signaling	33/1392	101/10867	1.65383e-07	1.96116e-05	1.49134e-05	PPP3CB/NFKBIA/UBC/PSMB2/PSMB4/PSMD1/PPP3R1/PSMD2/UBA3/TAB1/PSMA5/SKP1/PPP3CA/CALM3/ITPR1/PSMD14/PSMB3/PSMD4/PSMA1/PSMC2/PSMA6/PSMA3/MAP3K14/CUL1/PSMB6/PSMB5/UBA52/CALM1/FBXW11/PSMB7/IKBKG/PSMC6/PSMD10	33
R-HSA-450531	Regulation of mRNA stability by proteins that bind AU-rich elements	30/1392	88/10867	2.09739e-07	2.29584e-05	1.74585e-05	YWHAB/AKT1/EXOSC1/EXOSC5/MAPKAPK2/UBC/PSMB2/PSMB4/PSMD1/PSMD2/EXOSC7/YWHAZ/PSMA5/HSPA8/PSMD14/PSMB3/PSMD4/PSMA1/PSMC2/PSMA6/PSMA3/EXOSC8/PSMB6/PSMB5/UBA52/EXOSC4/PSMB7/MAPK11/PSMC6/PSMD10	30
R-HSA-983705	Signaling by the B Cell Receptor (BCR)	35/1392	112/10867	2.4196e-07	2.45935e-05	1.87018e-05	PPP3CB/NFKBIA/UBC/PSMB2/PSMB4/PSMD1/PPP3R1/TRPC1/SH3KBP1/PSMD2/FKBP1A/PSMA5/SKP1/PPP3CA/CALM3/ITPR1/PSMD14/PSMB3/PSMD4/PSMA1/PSMC2/PSMA6/PSMA3/CUL1/KRAS/PSMB6/PSMB5/UBA52/PRKCB/CALM1/FBXW11/PSMB7/IKBKG/PSMC6/PSMD10	35
R-HSA-1169091	Activation of NF-kappaB in B cells	25/1392	67/10867	3.01967e-07	2.86466e-05	2.1784e-05	NFKBIA/UBC/PSMB2/PSMB4/PSMD1/PSMD2/PSMA5/SKP1/PSMD14/PSMB3/PSMD4/PSMA1/PSMC2/PSMA6/PSMA3/CUL1/PSMB6/PSMB5/UBA52/PRKCB/FBXW11/PSMB7/IKBKG/PSMC6/PSMD10	25
R-HSA-68827	CDT1 association with the CDC6:ORC:origin complex	23/1392	59/10867	3.57863e-07	3.18274e-05	2.42028e-05	UBC/ORC5/PSMB2/PSMB4/PSMD1/PSMD2/PSMA5/MCM8/ORC2/PSMD14/PSMB3/PSMD4/PSMA1/PSMC2/PSMA6/PSMA3/ORC4/PSMB6/PSMB5/UBA52/PSMB7/PSMC6/PSMD10	23
R-HSA-68867	Assembly of the pre-replicative complex	25/1392	68/10867	4.2004e-07	3.51598e-05	2.67369e-05	UBC/ORC5/PSMB2/MCM4/PSMB4/PSMD1/PSMD2/PSMA5/MCM8/MCM7/ORC2/PSMD14/PSMB3/PSMD4/PSMA1/PSMC2/PSMA6/PSMA3/ORC4/PSMB6/PSMB5/UBA52/PSMB7/PSMC6/PSMD10	25
R-HSA-5610780	Degradation of GLI1 by the proteasome	23/1392	60/10867	5.10623e-07	4.03676e-05	3.06971e-05	UBC/PSMB2/PSMB4/PSMD1/SUFU/PSMD2/PSMA5/SKP1/PSMD14/PSMB3/PSMD4/PSMA1/PSMC2/PSMA6/PSMA3/CUL1/NUMB/PSMB6/PSMB5/UBA52/PSMB7/PSMC6/PSMD10	23
R-HSA-69206	G1/S Transition	38/1392	131/10867	6.29161e-07	4.58964e-05	3.49014e-05	AKT1/CCND1/HDAC1/UBC/ORC5/PSMB2/MCM4/PSMB4/PSMD1/PSMD2/PSMA5/SKP1/CABLES1/RPA2/MCM8/MCM7/ORC2/PSMD14/PSMB3/RPA3/PSMD4/CDKN1B/POLE3/PSMA1/PSMC2/PSMA6/PSMA3/ORC4/MAX/CCNA1/CUL1/PSMB6/PSMB5/UBA52/PSMB7/RBL2/PSMC6/PSMD10	38
R-HSA-69242	S Phase	44/1392	162/10867	6.46396e-07	4.58964e-05	3.49014e-05	AKT1/CCND1/UBC/ORC5/PSMB2/MCM4/PSMB4/PSMD1/PSMD2/SMC1A/PSMA5/SKP1/CABLES1/RPA2/MCM8/MCM7/ORC2/ANAPC5/PSMD14/PSMB3/RPA3/PSMD4/CDKN1B/POLE3/PSMA1/CDC26/WAPL/PSMC2/RAD21/ANAPC1/PSMA6/PSMA3/ORC4/MAX/CCNA1/CUL1/PSMB6/PSMB5/UBA52/PDS5B/PSMB7/RBL2/PSMC6/PSMD10	44
R-HSA-69202	Cyclin E associated events during G1/S transition	28/1392	83/10867	6.77319e-07	4.58964e-05	3.49014e-05	AKT1/CCND1/UBC/PSMB2/PSMB4/PSMD1/PSMD2/PSMA5/SKP1/CABLES1/PSMD14/PSMB3/PSMD4/CDKN1B/PSMA1/PSMC2/PSMA6/PSMA3/MAX/CCNA1/CUL1/PSMB6/PSMB5/UBA52/PSMB7/RBL2/PSMC6/PSMD10	28
R-HSA-163200	Respiratory electron transport, ATP synthesis by chemiosmotic coupling, and heat production by uncoupling proteins.	37/1392	127/10867	7.835e-07	5.06782e-05	3.85377e-05	ATP5F1B/NDUFV1/TRAP1/LRPPRC/COX7A2L/TIMMDC1/COX6B1/NDUFB6/NDUFA9/NDUFAB1/ATP5F1C/ECSIT/UQCRC1/ATP5MG/COX5A/NDUFA3/ATP5F1A/NDUFB11/SDHB/TMEM186/ATP5PF/NDUFA4/NDUFAF2/COX19/NDUFA12/SDHA/UQCRC2/NDUFAF1/SCO1/NDUFB5/NDUFS4/NDUFA1/NDUFV2/NDUFB9/NDUFC1/NDUFAF4/COX6C	37
R-HSA-611105	Respiratory electron transport	32/1392	103/10867	9.09819e-07	5.39447e-05	4.10216e-05	NDUFV1/TRAP1/LRPPRC/COX7A2L/TIMMDC1/COX6B1/NDUFB6/NDUFA9/NDUFAB1/ECSIT/UQCRC1/COX5A/NDUFA3/NDUFB11/SDHB/TMEM186/NDUFA4/NDUFAF2/COX19/NDUFA12/SDHA/UQCRC2/NDUFAF1/SCO1/NDUFB5/NDUFS4/NDUFA1/NDUFV2/NDUFB9/NDUFC1/NDUFAF4/COX6C	32
R-HSA-9020702	Interleukin-1 signaling	32/1392	103/10867	9.09819e-07	5.39447e-05	4.10216e-05	MAP2K1/APP/NKIRAS1/NFKBIA/UBC/NKIRAS2/PSMB2/PSMB4/PSMD1/TNIP2/PSMD2/S100B/TAB1/PSMA5/SKP1/PSMD14/PSMB3/PSMD4/MAP2K4/PSMA1/PSMC2/PSMA6/PSMA3/CUL1/PSMB6/PSMB5/UBA52/FBXW11/PSMB7/IKBKG/PSMC6/PSMD10	32
R-HSA-69002	DNA Replication Pre-Initiation	28/1392	85/10867	1.17154e-06	6.13107e-05	4.6623e-05	UBC/ORC5/PSMB2/MCM4/PSMB4/PSMD1/PSMD2/PSMA5/RPA2/MCM8/MCM7/ORC2/PSMD14/PSMB3/RPA3/PSMD4/POLE3/PSMA1/PSMC2/PSMA6/PSMA3/ORC4/PSMB6/PSMB5/UBA52/PSMB7/PSMC6/PSMD10	28
R-HSA-69656	Cyclin A:Cdk2-associated events at S phase entry	28/1392	85/10867	1.17154e-06	6.13107e-05	4.6623e-05	AKT1/CCND1/UBC/PSMB2/PSMB4/PSMD1/PSMD2/PSMA5/SKP1/CABLES1/PSMD14/PSMB3/PSMD4/CDKN1B/PSMA1/PSMC2/PSMA6/PSMA3/MAX/CCNA1/CUL1/PSMB6/PSMB5/UBA52/PSMB7/RBL2/PSMC6/PSMD10	28
R-HSA-180585	Vif-mediated degradation of APOBEC3G	21/1392	54/10867	1.20639e-06	6.13107e-05	4.6623e-05	UBC/PSMB2/PSMB4/PSMD1/CUL5/PSMD2/PSMA5/PSMD14/PSMB3/PSMD4/PSMA1/PSMC2/PSMA6/PSMA3/PSMB6/PSMB5/UBA52/ELOC/PSMB7/PSMC6/PSMD10	21
R-HSA-8854050	FBXL7 down-regulates AURKA during mitotic entry and in early mitosis	21/1392	54/10867	1.20639e-06	6.13107e-05	4.6623e-05	UBC/PSMB2/PSMB4/PSMD1/PSMD2/PSMA5/SKP1/PSMD14/PSMB3/PSMD4/PSMA1/PSMC2/PSMA6/PSMA3/CUL1/PSMB6/PSMB5/UBA52/PSMB7/PSMC6/PSMD10	21
R-HSA-5357801	Programmed Cell Death	52/1392	210/10867	1.46314e-06	7.17946e-05	5.45954e-05	YWHAB/AKT1/PLEC/FLOT1/RIPK1/LMNA/CFLAR/MAGED1/YWHAQ/UBC/APPL1/DNM1L/PSMB2/PSMB4/PSMD1/GSDMD/PPP3R1/BBC3/OPA1/PSMD2/YWHAH/CHMP4B/YWHAZ/PSMA5/SPTAN1/GSDME/KPNB1/YWHAG/PSMD14/PSMB3/PSMD4/DYNLL2/IL18/PSMA1/PSMC2/CHMP2B/PSMA6/PSMA3/BAD/PDCD6IP/HSP90AA1/PSMB6/PSMB5/FLOT2/UBA52/MAPK3/PSMB7/DAPK1/STK24/SDCBP/PSMC6/PSMD10	52
R-HSA-174113	SCF-beta-TrCP mediated degradation of Emi1	21/1392	55/10867	1.71805e-06	8.14926e-05	6.19702e-05	UBC/PSMB2/PSMB4/PSMD1/PSMD2/PSMA5/SKP1/PSMD14/PSMB3/PSMD4/PSMA1/PSMC2/PSMA6/PSMA3/CUL1/PSMB6/PSMB5/UBA52/PSMB7/PSMC6/PSMD10	21
R-HSA-162906	HIV Infection	56/1392	234/10867	1.86285e-06	8.55108e-05	6.50258e-05	MVB12B/VTA1/POLR2B/UBC/RANBP1/POLR2C/PSMB2/PSMB4/PSMD1/ATP6V1H/SLC25A4/VPS37B/AP1S2/TBP/CUL5/PSMD2/NUP188/CHMP4B/PSMA5/SKP1/KPNB1/MVB12A/GTF2B/ERCC2/PSMD14/PSMB3/PSMD4/VPS37D/CHMP5/PSMA1/PSMC2/TAF7/GTF2A2/CHMP2B/PSMA6/PSMA3/NELFA/AP2S1/PDCD6IP/POLR2A/PSMB6/NUP153/PSMB5/UBA52/ERCC3/ELOC/PSMB7/RAN/AP2M1/AP1S1/NUP42/SEC13/NCBP2/PSMC6/PSMD10/NUP133	56
R-HSA-5610783	Degradation of GLI2 by the proteasome	22/1392	60/10867	2.17227e-06	9.36709e-05	7.1231e-05	UBC/PSMB2/PSMB4/PSMD1/SUFU/PSMD2/PSMA5/SKP1/PSMD14/PSMB3/PSMD4/PSMA1/PSMC2/PSMA6/PSMA3/CUL1/PSMB6/PSMB5/UBA52/PSMB7/PSMC6/PSMD10	22
R-HSA-5610785	GLI3 is processed to GLI3R by the proteasome	22/1392	60/10867	2.17227e-06	9.36709e-05	7.1231e-05	UBC/PSMB2/PSMB4/PSMD1/SUFU/PSMD2/PSMA5/SKP1/PSMD14/PSMB3/PSMD4/PSMA1/PSMC2/PSMA6/PSMA3/CUL1/PSMB6/PSMB5/UBA52/PSMB7/PSMC6/PSMD10	22
R-HSA-180534	Vpu mediated degradation of CD4	20/1392	52/10867	2.64802e-06	0.000107661	8.18697e-05	UBC/PSMB2/PSMB4/PSMD1/PSMD2/PSMA5/SKP1/PSMD14/PSMB3/PSMD4/PSMA1/PSMC2/PSMA6/PSMA3/PSMB6/PSMB5/UBA52/PSMB7/PSMC6/PSMD10	20
R-HSA-75815	Ubiquitin-dependent degradation of Cyclin D	20/1392	52/10867	2.64802e-06	0.000107661	8.18697e-05	CCND1/UBC/PSMB2/PSMB4/PSMD1/PSMD2/PSMA5/PSMD14/PSMB3/PSMD4/PSMA1/PSMC2/PSMA6/PSMA3/PSMB6/PSMB5/UBA52/PSMB7/PSMC6/PSMD10	20
R-HSA-453279	Mitotic G1 phase and G1/S transition	40/1392	149/10867	2.83932e-06	0.000112232	8.53456e-05	ABL1/AKT1/CCND1/HDAC1/UBC/ORC5/CCND3/PSMB2/MCM4/PSMB4/PSMD1/PSMD2/PSMA5/SKP1/CABLES1/RPA2/MCM8/MCM7/ORC2/PSMD14/PSMB3/RPA3/PSMD4/CDKN1B/POLE3/PSMA1/PSMC2/PSMA6/PSMA3/ORC4/MAX/CCNA1/CUL1/PSMB6/PSMB5/UBA52/PSMB7/RBL2/PSMC6/PSMD10	40
R-HSA-169911	Regulation of Apoptosis	20/1392	53/10867	3.74533e-06	0.000144043	0.000109536	UBC/PSMB2/PSMB4/PSMD1/OPA1/PSMD2/PSMA5/PSMD14/PSMB3/PSMD4/PSMA1/PSMC2/PSMA6/PSMA3/PSMB6/PSMB5/UBA52/PSMB7/PSMC6/PSMD10	20
R-HSA-162909	Host Interactions of HIV factors	36/1392	130/10867	4.07283e-06	0.000151008	0.000114832	UBC/RANBP1/PSMB2/PSMB4/PSMD1/ATP6V1H/SLC25A4/AP1S2/CUL5/PSMD2/NUP188/PSMA5/SKP1/KPNB1/PSMD14/PSMB3/PSMD4/PSMA1/PSMC2/PSMA6/PSMA3/AP2S1/PSMB6/NUP153/PSMB5/UBA52/ELOC/PSMB7/RAN/AP2M1/AP1S1/NUP42/SEC13/PSMC6/PSMD10/NUP133	36
R-HSA-888590	GABA synthesis, release, reuptake and degradation	11/1392	19/10867	4.13865e-06	0.000151008	0.000114832	STXBP1/SLC32A1/GAD1/GAD2/SLC6A12/RAB3A/HSPA8/SYT1/DNAJC5/CPLX1/SLC6A1	11
R-HSA-69239	Synthesis of DNA	34/1392	120/10867	4.31624e-06	0.00015355	0.000116766	UBC/ORC5/PSMB2/MCM4/PSMB4/PSMD1/PSMD2/PSMA5/SKP1/RPA2/MCM8/MCM7/ORC2/ANAPC5/PSMD14/PSMB3/RPA3/PSMD4/POLE3/PSMA1/CDC26/PSMC2/ANAPC1/PSMA6/PSMA3/ORC4/CCNA1/CUL1/PSMB6/PSMB5/UBA52/PSMB7/PSMC6/PSMD10	34
R-HSA-176408	Regulation of APC/C activators between G1/S and early anaphase	26/1392	81/10867	4.82331e-06	0.000167404	0.000127301	UBC/PSMB2/PSMB4/PSMD1/PSMD2/PSMA5/SKP1/ANAPC5/PSMD14/PSMB3/PSMD4/PSMA1/CDC26/PSMC2/ANAPC1/PSMA6/PSMA3/CCNA1/CUL1/PSMB6/PSMB5/UBA52/PSMB7/BUB3/PSMC6/PSMD10	26
R-HSA-211733	Regulation of activated PAK-2p34 by proteasome mediated degradation	19/1392	50/10867	5.79261e-06	0.000196259	0.000149243	UBC/PSMB2/PSMB4/PSMD1/PSMD2/PSMA5/PSMD14/PSMB3/PSMD4/PSMA1/PSMC2/PSMA6/PSMA3/PSMB6/PSMB5/UBA52/PSMB7/PSMC6/PSMD10	19
R-HSA-174184	Cdc20:Phospho-APC/C mediated degradation of Cyclin A	24/1392	73/10867	6.9749e-06	0.00023082	0.000175525	UBC/PSMB2/PSMB4/PSMD1/PSMD2/PSMA5/ANAPC5/PSMD14/PSMB3/PSMD4/PSMA1/CDC26/PSMC2/ANAPC1/PSMA6/PSMA3/CCNA1/PSMB6/PSMB5/UBA52/PSMB7/BUB3/PSMC6/PSMD10	24
R-HSA-174084	Autodegradation of Cdh1 by Cdh1:APC/C	22/1392	64/10867	7.40518e-06	0.000239405	0.000182053	UBC/PSMB2/PSMB4/PSMD1/PSMD2/PSMA5/ANAPC5/PSMD14/PSMB3/PSMD4/PSMA1/CDC26/PSMC2/ANAPC1/PSMA6/PSMA3/PSMB6/PSMB5/UBA52/PSMB7/PSMC6/PSMD10	22
R-HSA-9711123	Cellular response to chemical stress	41/1392	160/10867	7.57079e-06	0.000239405	0.000182053	TBL1X/RXRA/SOD3/TXN2/KEAP1/SOD1/UBC/PRDX1/PSMB2/PSMB4/PSMD1/LRPPRC/COX7A2L/PRDX5/COX6B1/PSMD2/COX5A/PSMA5/SKP1/TXN/PSMD14/P4HB/PSMB3/PSMD4/CCS/PSMA1/PSMC2/NDUFA4/COX19/PSMA6/PSMA3/CUL1/PSMB6/PSMB5/UBA52/SCO1/PSMB7/PRDX2/PSMC6/PSMD10/COX6C	41
R-HSA-112310	Neurotransmitter release cycle	19/1392	51/10867	8.13325e-06	0.0002516	0.000191327	GLS2/LIN7B/STXBP1/GLS/SLC32A1/GAD1/GAD2/SLC6A12/SLC1A1/SYN1/RAB3A/SYN2/HSPA8/SLC1A3/SYT1/ARL6IP5/DNAJC5/CPLX1/SLC6A1	19
R-HSA-179419	APC:Cdc20 mediated degradation of cell cycle proteins prior to satisfation of the cell cycle checkpoint	24/1392	74/10867	9.08488e-06	0.000275059	0.000209166	UBC/PSMB2/PSMB4/PSMD1/PSMD2/PSMA5/ANAPC5/PSMD14/PSMB3/PSMD4/PSMA1/CDC26/PSMC2/ANAPC1/PSMA6/PSMA3/CCNA1/PSMB6/PSMB5/UBA52/PSMB7/BUB3/PSMC6/PSMD10	24
R-HSA-5358346	Hedgehog ligand biogenesis	22/1392	65/10867	9.85516e-06	0.000277188	0.000210784	ERLEC1/UBC/PSMB2/PSMB4/PSMD1/PSMD2/PSMA5/PSMD14/P4HB/PSMB3/PSMD4/PSMA1/PSMC2/PSMA6/PSMA3/PSMB6/PSMB5/UBA52/PSMB7/GPC5/PSMC6/PSMD10	22
R-HSA-9707587	Regulation of HMOX1 expression and activity	22/1392	65/10867	9.85516e-06	0.000277188	0.000210784	KEAP1/UBC/PSMB2/PSMB4/PSMD1/PSMD2/PSMA5/SKP1/PSMD14/PSMB3/PSMD4/PSMA1/PSMC2/PSMA6/PSMA3/CUL1/PSMB6/PSMB5/UBA52/PSMB7/PSMC6/PSMD10	22
R-HSA-450408	AUF1 (hnRNP D0) binds and destabilizes mRNA	20/1392	56/10867	9.93435e-06	0.000277188	0.000210784	UBC/PSMB2/PSMB4/PSMD1/PSMD2/PSMA5/HSPA8/PSMD14/PSMB3/PSMD4/PSMA1/PSMC2/PSMA6/PSMA3/PSMB6/PSMB5/UBA52/PSMB7/PSMC6/PSMD10	20
R-HSA-5362768	Hh mutants are degraded by ERAD	20/1392	56/10867	9.93435e-06	0.000277188	0.000210784	ERLEC1/UBC/PSMB2/PSMB4/PSMD1/PSMD2/PSMA5/PSMD14/PSMB3/PSMD4/PSMA1/PSMC2/PSMA6/PSMA3/PSMB6/PSMB5/UBA52/PSMB7/PSMC6/PSMD10	20
R-HSA-349425	Autodegradation of the E3 ubiquitin ligase COP1	19/1392	52/10867	1.12914e-05	0.00029214	0.000222155	UBC/PSMB2/PSMB4/PSMD1/PSMD2/PSMA5/PSMD14/PSMB3/PSMD4/PSMA1/PSMC2/PSMA6/PSMA3/PSMB6/PSMB5/UBA52/PSMB7/PSMC6/PSMD10	19
R-HSA-69601	Ubiquitin Mediated Degradation of Phosphorylated Cdc25A	19/1392	52/10867	1.12914e-05	0.00029214	0.000222155	UBC/PSMB2/PSMB4/PSMD1/PSMD2/PSMA5/PSMD14/PSMB3/PSMD4/PSMA1/PSMC2/PSMA6/PSMA3/PSMB6/PSMB5/UBA52/PSMB7/PSMC6/PSMD10	19
R-HSA-69610	p53-Independent DNA Damage Response	19/1392	52/10867	1.12914e-05	0.00029214	0.000222155	UBC/PSMB2/PSMB4/PSMD1/PSMD2/PSMA5/PSMD14/PSMB3/PSMD4/PSMA1/PSMC2/PSMA6/PSMA3/PSMB6/PSMB5/UBA52/PSMB7/PSMC6/PSMD10	19
R-HSA-69613	p53-Independent G1/S DNA damage checkpoint	19/1392	52/10867	1.12914e-05	0.00029214	0.000222155	UBC/PSMB2/PSMB4/PSMD1/PSMD2/PSMA5/PSMD14/PSMB3/PSMD4/PSMA1/PSMC2/PSMA6/PSMA3/PSMB6/PSMB5/UBA52/PSMB7/PSMC6/PSMD10	19
R-HSA-1234176	Oxygen-dependent proline hydroxylation of Hypoxia-inducible Factor Alpha	22/1392	66/10867	1.30154e-05	0.000314474	0.000239139	UBC/PSMB2/CUL2/PSMB4/PSMD1/EPAS1/PSMD2/PSMA5/PSMD14/PSMB3/PSMD4/PSMA1/PSMC2/PSMA6/PSMA3/PSMB6/PSMB5/UBA52/ELOC/PSMB7/PSMC6/PSMD10	22
R-HSA-69563	p53-Dependent G1 DNA Damage Response	22/1392	66/10867	1.30154e-05	0.000314474	0.000239139	PCBP4/UBC/PSMB2/PSMB4/PSMD1/PSMD2/PSMA5/PSMD14/PSMB3/PSMD4/CDKN1B/PSMA1/PSMC2/PSMA6/PSMA3/CCNA1/PSMB6/PSMB5/UBA52/PSMB7/PSMC6/PSMD10	22
R-HSA-69580	p53-Dependent G1/S DNA damage checkpoint	22/1392	66/10867	1.30154e-05	0.000314474	0.000239139	PCBP4/UBC/PSMB2/PSMB4/PSMD1/PSMD2/PSMA5/PSMD14/PSMB3/PSMD4/CDKN1B/PSMA1/PSMC2/PSMA6/PSMA3/CCNA1/PSMB6/PSMB5/UBA52/PSMB7/PSMC6/PSMD10	22
R-HSA-109581	Apoptosis	44/1392	180/10867	1.31347e-05	0.000314474	0.000239139	YWHAB/AKT1/PLEC/RIPK1/LMNA/CFLAR/MAGED1/YWHAQ/UBC/APPL1/DNM1L/PSMB2/PSMB4/PSMD1/GSDMD/PPP3R1/BBC3/OPA1/PSMD2/YWHAH/YWHAZ/PSMA5/SPTAN1/GSDME/KPNB1/YWHAG/PSMD14/PSMB3/PSMD4/DYNLL2/PSMA1/PSMC2/PSMA6/PSMA3/BAD/PSMB6/PSMB5/UBA52/MAPK3/PSMB7/DAPK1/STK24/PSMC6/PSMD10	44
R-HSA-4641258	Degradation of DVL	20/1392	57/10867	1.34806e-05	0.000314474	0.000239139	UBC/PSMB2/PSMB4/PSMD1/PSMD2/PSMA5/PSMD14/PSMB3/PSMD4/PSMA1/PSMC2/PSMA6/PSMA3/PSMB6/PSMB5/UBA52/PSMB7/KLHL12/PSMC6/PSMD10	20
R-HSA-8932339	ROS sensing by NFE2L2	20/1392	57/10867	1.34806e-05	0.000314474	0.000239139	KEAP1/UBC/PSMB2/PSMB4/PSMD1/PSMD2/PSMA5/PSMD14/PSMB3/PSMD4/PSMA1/PSMC2/PSMA6/PSMA3/PSMB6/PSMB5/UBA52/PSMB7/PSMC6/PSMD10	20
R-HSA-176409	APC/C:Cdc20 mediated degradation of mitotic proteins	24/1392	76/10867	1.51256e-05	0.000347157	0.000263992	UBC/PSMB2/PSMB4/PSMD1/PSMD2/PSMA5/ANAPC5/PSMD14/PSMB3/PSMD4/PSMA1/CDC26/PSMC2/ANAPC1/PSMA6/PSMA3/CCNA1/PSMB6/PSMB5/UBA52/PSMB7/BUB3/PSMC6/PSMD10	24
R-HSA-176814	Activation of APC/C and APC/C:Cdc20 mediated degradation of mitotic proteins	24/1392	77/10867	1.93419e-05	0.000436882	0.000332223	UBC/PSMB2/PSMB4/PSMD1/PSMD2/PSMA5/ANAPC5/PSMD14/PSMB3/PSMD4/PSMA1/CDC26/PSMC2/ANAPC1/PSMA6/PSMA3/CCNA1/PSMB6/PSMB5/UBA52/PSMB7/BUB3/PSMC6/PSMD10	24
R-HSA-69306	DNA Replication	34/1392	128/10867	1.97717e-05	0.0004377	0.000332844	UBC/ORC5/PSMB2/MCM4/PSMB4/PSMD1/PSMD2/PSMA5/SKP1/RPA2/MCM8/MCM7/ORC2/ANAPC5/PSMD14/PSMB3/RPA3/PSMD4/POLE3/PSMA1/CDC26/PSMC2/ANAPC1/PSMA6/PSMA3/ORC4/CCNA1/CUL1/PSMB6/PSMB5/UBA52/PSMB7/PSMC6/PSMD10	34
R-HSA-2871837	FCERI mediated NF-kB activation	25/1392	82/10867	1.99933e-05	0.0004377	0.000332844	NFKBIA/UBC/PSMB2/PSMB4/PSMD1/PSMD2/TAB1/PSMA5/SKP1/PSMD14/PSMB3/PSMD4/PSMA1/PSMC2/PSMA6/PSMA3/CUL1/PSMB6/PSMB5/UBA52/FBXW11/PSMB7/IKBKG/PSMC6/PSMD10	25
R-HSA-174154	APC/C:Cdc20 mediated degradation of Securin	22/1392	68/10867	2.22095e-05	0.000471704	0.000358702	UBC/PSMB2/PSMB4/PSMD1/PSMD2/PSMA5/ANAPC5/PSMD14/PSMB3/PSMD4/PSMA1/CDC26/PSMC2/ANAPC1/PSMA6/PSMA3/PSMB6/PSMB5/UBA52/PSMB7/PSMC6/PSMD10	22
R-HSA-69615	G1/S DNA Damage Checkpoints	22/1392	68/10867	2.22095e-05	0.000471704	0.000358702	PCBP4/UBC/PSMB2/PSMB4/PSMD1/PSMD2/PSMA5/PSMD14/PSMB3/PSMD4/CDKN1B/PSMA1/PSMC2/PSMA6/PSMA3/CCNA1/PSMB6/PSMB5/UBA52/PSMB7/PSMC6/PSMD10	22
R-HSA-69017	CDK-mediated phosphorylation and removal of Cdc6	23/1392	73/10867	2.36113e-05	0.000484122	0.000368146	UBC/PSMB2/PSMB4/PSMD1/PSMD2/PSMA5/ANAPC5/PSMD14/PSMB3/PSMD4/PSMA1/CDC26/PSMC2/ANAPC1/PSMA6/PSMA3/CCNA1/PSMB6/PSMB5/UBA52/PSMB7/PSMC6/PSMD10	23
R-HSA-8939902	Regulation of RUNX2 expression and activity	23/1392	73/10867	2.36113e-05	0.000484122	0.000368146	STAT1/WWP1/UBC/PSMB2/PSMB4/PSMD1/PSMD2/PSMA5/SKP1/PSMD14/PSMB3/PSMD4/PSMA1/PSMC2/PSMA6/PSMA3/CUL1/PSMB6/PSMB5/UBA52/PSMB7/PSMC6/PSMD10	23
R-HSA-351202	Metabolism of polyamines	20/1392	59/10867	2.41551e-05	0.000484122	0.000368146	SMOX/PSMB2/PSMB4/PSMD1/PSMD2/PSMA5/PSMD14/PSMB3/PSMD4/PSMA1/PSMC2/PSMA6/PSMA3/PSMB6/PSMB5/OAZ1/PSMB7/AMD1/PSMC6/PSMD10	20
R-HSA-5387390	Hh mutants abrogate ligand secretion	20/1392	59/10867	2.41551e-05	0.000484122	0.000368146	ERLEC1/UBC/PSMB2/PSMB4/PSMD1/PSMD2/PSMA5/PSMD14/PSMB3/PSMD4/PSMA1/PSMC2/PSMA6/PSMA3/PSMB6/PSMB5/UBA52/PSMB7/PSMC6/PSMD10	20
R-HSA-9612973	Autophagy	38/1392	151/10867	2.50631e-05	0.000488724	0.000371645	PGAM5/PRKAA1/RRAGB/TOMM20/VDAC1/GFAP/DYNC1I1/MVB12B/RRAGA/UVRAG/UBC/TUBB2B/RRAGC/VPS37B/MAP1LC3B/BECN1/EPAS1/PLIN3/CHMP4B/HSPA8/MVB12A/TUBA3E/DYNC1I2/DYNLL2/RHEB/HSP90AB1/VPS37D/MTERF3/TSC2/CHMP2B/GABARAPL2/LAMP2/HSP90AA1/MTOR/DYNC1LI2/ATG10/UBA52/MLST8	38
R-HSA-174143	APC/C-mediated degradation of cell cycle proteins	26/1392	88/10867	2.5415e-05	0.000488724	0.000371645	UBC/PSMB2/PSMB4/PSMD1/PSMD2/PSMA5/SKP1/ANAPC5/PSMD14/PSMB3/PSMD4/PSMA1/CDC26/PSMC2/ANAPC1/PSMA6/PSMA3/CCNA1/CUL1/PSMB6/PSMB5/UBA52/PSMB7/BUB3/PSMC6/PSMD10	26
R-HSA-453276	Regulation of mitotic cell cycle	26/1392	88/10867	2.5415e-05	0.000488724	0.000371645	UBC/PSMB2/PSMB4/PSMD1/PSMD2/PSMA5/SKP1/ANAPC5/PSMD14/PSMB3/PSMD4/PSMA1/CDC26/PSMC2/ANAPC1/PSMA6/PSMA3/CCNA1/CUL1/PSMB6/PSMB5/UBA52/PSMB7/BUB3/PSMC6/PSMD10	26
R-HSA-4641257	Degradation of AXIN	19/1392	55/10867	2.83837e-05	0.000524546	0.000398885	UBC/PSMB2/PSMB4/PSMD1/PSMD2/PSMA5/PSMD14/PSMB3/PSMD4/PSMA1/PSMC2/PSMA6/PSMA3/PSMB6/PSMB5/UBA52/PSMB7/PSMC6/PSMD10	19
R-HSA-8941858	Regulation of RUNX3 expression and activity	19/1392	55/10867	2.83837e-05	0.000524546	0.000398885	UBC/PSMB2/PSMB4/PSMD1/PSMD2/PSMA5/PSMD14/PSMB3/PSMD4/PSMA1/PSMC2/PSMA6/PSMA3/PSMB6/PSMB5/UBA52/PSMB7/PSMC6/PSMD10	19
R-HSA-9639288	Amino acids regulate mTORC1	19/1392	55/10867	2.83837e-05	0.000524546	0.000398885	ATP6V1D/ATP6V1E1/RRAGB/ATP6V1A/ATP6V1G2/RRAGA/ATP6V0C/RRAGC/ATP6V1H/ITFG2/ATP6V0D1/ATP6V1G1/RHEB/SZT2/SESN1/MTOR/ATP6V1B2/MLST8/SEC13	19
R-HSA-446652	Interleukin-1 family signaling	36/1392	141/10867	2.90844e-05	0.000530604	0.000403492	MAP2K1/APP/NKIRAS1/NFKBIA/UBC/NKIRAS2/PSMB2/PSMB4/PSMD1/GSDMD/SIGIRR/TNIP2/PSMD2/S100B/TAB1/PSMA5/SKP1/PSMD14/PSMB3/PSMD4/MAP2K4/IL18/PSMA1/PSMC2/PSMA6/PSMA3/CUL1/PSMB6/PSMB5/UBA52/FBXW11/PSMB7/PTPN4/IKBKG/PSMC6/PSMD10	36
R-HSA-350562	Regulation of ornithine decarboxylase (ODC)	18/1392	51/10867	3.2994e-05	0.00059431	0.000451937	PSMB2/PSMB4/PSMD1/PSMD2/PSMA5/PSMD14/PSMB3/PSMD4/PSMA1/PSMC2/PSMA6/PSMA3/PSMB6/PSMB5/OAZ1/PSMB7/PSMC6/PSMD10	18
R-HSA-5621481	C-type lectin receptors (CLRs)	36/1392	142/10867	3.42509e-05	0.000609238	0.000463289	PPP3CB/PAK1/NFKBIA/UBC/ICAM3/PSMB2/PSMB4/PSMD1/PPP3R1/PSMD2/UBA3/TAB1/PSMA5/SKP1/PPP3CA/CALM3/ITPR1/PSMD14/PSMB3/PSMD4/PSMA1/PSMC2/PSMA6/PSMA3/MAP3K14/CUL1/KRAS/PSMB6/PSMB5/UBA52/CALM1/FBXW11/PSMB7/IKBKG/PSMC6/PSMD10	36
R-HSA-1234174	Cellular response to hypoxia	23/1392	75/10867	3.83026e-05	0.000672896	0.000511697	UBC/PSMB2/CUL2/PSMB4/PSMD1/EPAS1/PSMD2/PSMA5/PSMD14/PSMB3/PSMD4/PSMA1/PSMC2/PSMA6/PSMA3/PSMB6/PSMB5/UBA52/ELOC/PSMB7/HIGD1A/PSMC6/PSMD10	23
R-HSA-5678895	Defective CFTR causes cystic fibrosis	20/1392	61/10867	4.18418e-05	0.000726108	0.000552161	ERLEC1/UBC/PSMB2/PSMB4/PSMD1/PSMD2/PSMA5/PSMD14/PSMB3/PSMD4/PSMA1/PSMC2/PSMA6/PSMA3/PSMB6/PSMB5/UBA52/PSMB7/PSMC6/PSMD10	20
R-HSA-5684264	MAP3K8 (TPL2)-dependent MAPK1/3 activation	9/1392	16/10867	4.44357e-05	0.000761832	0.000579327	MAP2K1/UBC/TNIP2/SKP1/MAP2K4/CUL1/UBA52/FBXW11/IKBKG	9
R-HSA-8878159	Transcriptional regulation by RUNX3	27/1392	96/10867	4.70762e-05	0.000797494	0.000606446	NOTCH1/JAG1/CCND1/UBC/SNW1/PSMB2/PSMB4/PSMD1/TEAD2/PSMD2/PSMA5/PSMD14/PSMB3/PSMD4/RBPJ/PSMA1/PSMC2/PSMA6/PSMA3/KRAS/PSMB6/PSMB5/UBA52/PSMB7/ZFHX3/PSMC6/PSMD10	27
R-HSA-6799198	Complex I biogenesis	19/1392	57/10867	5.00463e-05	0.000828092	0.000629713	NDUFV1/TIMMDC1/NDUFB6/NDUFA9/NDUFAB1/ECSIT/NDUFA3/NDUFB11/TMEM186/NDUFAF2/NDUFA12/NDUFAF1/NDUFB5/NDUFS4/NDUFA1/NDUFV2/NDUFB9/NDUFC1/NDUFAF4	19
R-HSA-69541	Stabilization of p53	19/1392	57/10867	5.00463e-05	0.000828092	0.000629713	UBC/PSMB2/PSMB4/PSMD1/PSMD2/PSMA5/PSMD14/PSMB3/PSMD4/PSMA1/PSMC2/PSMA6/PSMA3/PSMB6/PSMB5/UBA52/PSMB7/PSMC6/PSMD10	19
R-HSA-72766	Translation	61/1392	291/10867	5.52879e-05	0.000901903	0.000685843	EEF2/GARS1/MARS1/EPRS1/DARS1/MRPL21/MRPL9/EIF2B4/TSFM/PPA2/AARS1/MRPL48/LARS1/EIF4A2/MRPS10/SEC61A1/RARS2/SEC61A2/MRPL3/IARS1/MRPL55/SEC61G/RPN1/RPS19/TRMT112/MRPL15/SRP68/MRPS9/MRPL46/MRPL12/EEF1E1/MRPS5/PPA1/MRPS35/MRPS28/SRPRA/RPLP0/RPL15/YARS2/MRPL35/MRPS27/GFM1/MRPS31/RPS23/NARS1/RPS9/SARS2/SARS1/MRPS30/UBA52/EIF3J/RPS16/MRPL34/EIF4H/EIF3I/MRPL58/MRPS21/EIF2S3/SRP54/RPS28/EIF3M	61
R-HSA-69275	G2/M Transition	45/1392	196/10867	5.57748e-05	0.000901903	0.000685843	CDK5RAP2/PKMYT1/UBC/PSMB2/TUBB2B/PSMB4/PSMD1/DCTN2/PAFAH1B1/OPTN/TUBGCP4/CEP63/PSMD2/PSMA5/SKP1/YWHAG/HAUS1/TUBA3E/PSMD14/PSMB3/NDE1/PSMD4/DYNC1I2/HSP90AB1/CEP41/PSMA1/PSMC2/CEP131/PSMA6/PSMA3/CCNA1/CUL1/CEP76/HSP90AA1/PSMB6/PSMB5/UBA52/HAUS7/CDK11A/FBXW11/PSMB7/CEP164/PSMC6/PSMD10/PPP1CB	45
R-HSA-4086400	PCP/CE pathway	26/1392	92/10867	5.90974e-05	0.000944895	0.000718535	CLTA/SCRIB/UBC/PSMB2/PSMB4/PSMD1/CLTB/PSMD2/PSMA5/RYK/PSMD14/PSMB3/PSMD4/PSMA1/PSMC2/PSMA6/PSMA3/AP2S1/PSMB6/PSMB5/UBA52/PRKCB/PSMB7/AP2M1/PSMC6/PSMD10	26
R-HSA-6807070	PTEN Regulation	35/1392	140/10867	5.97848e-05	0.000945263	0.000718816	MTA2/AKT1/RRAGB/HDAC1/RRAGA/UBC/AGO2/PSMB2/PSMB4/RRAGC/PSMD1/CHD4/PSMD2/PSMA5/RNF2/MECOM/PSMD14/PSMB3/PSMD4/RHEB/PSMA1/PSMC2/PSMA6/PSMA3/GATAD2B/MTOR/PSMB6/PSMB5/UBA52/MAPK3/PSMB7/PML/MLST8/PSMC6/PSMD10	35
R-HSA-8852276	The role of GTSE1 in G2/M progression after G2 checkpoint	23/1392	77/10867	6.07203e-05	0.000949505	0.000722041	UBC/PSMB2/TUBB2B/PSMB4/PSMD1/PSMD2/PSMA5/TUBA3E/PSMD14/PSMB3/PSMD4/HSP90AB1/PSMA1/PSMC2/PSMA6/PSMA3/HSP90AA1/PSMB6/PSMB5/UBA52/PSMB7/PSMC6/PSMD10	23
R-HSA-9707564	Cytoprotection by HMOX1	32/1392	124/10867	6.34089e-05	0.000980771	0.000745817	TBL1X/RXRA/KEAP1/UBC/PSMB2/PSMB4/PSMD1/LRPPRC/COX7A2L/COX6B1/PSMD2/COX5A/PSMA5/SKP1/PSMD14/PSMB3/PSMD4/PSMA1/PSMC2/NDUFA4/COX19/PSMA6/PSMA3/CUL1/PSMB6/PSMB5/UBA52/SCO1/PSMB7/PSMC6/PSMD10/COX6C	32
R-HSA-1236978	Cross-presentation of soluble exogenous antigens (endosomes)	17/1392	49/10867	6.97776e-05	0.00106767	0.0008119	PSMB2/PSMB4/PSMD1/PSMD2/PSMA5/PSMD14/PSMB3/PSMD4/PSMA1/PSMC2/PSMA6/PSMA3/PSMB6/PSMB5/PSMB7/PSMC6/PSMD10	17
R-HSA-453274	Mitotic G2-G2/M phases	45/1392	198/10867	7.22306e-05	0.00109345	0.000831502	CDK5RAP2/PKMYT1/UBC/PSMB2/TUBB2B/PSMB4/PSMD1/DCTN2/PAFAH1B1/OPTN/TUBGCP4/CEP63/PSMD2/PSMA5/SKP1/YWHAG/HAUS1/TUBA3E/PSMD14/PSMB3/NDE1/PSMD4/DYNC1I2/HSP90AB1/CEP41/PSMA1/PSMC2/CEP131/PSMA6/PSMA3/CCNA1/CUL1/CEP76/HSP90AA1/PSMB6/PSMB5/UBA52/HAUS7/CDK11A/FBXW11/PSMB7/CEP164/PSMC6/PSMD10/PPP1CB	45
R-HSA-5658442	Regulation of RAS by GAPs	21/1392	68/10867	7.3424e-05	0.00109657	0.000833872	RASA1/UBC/PSMB2/PSMB4/PSMD1/PSMD2/PSMA5/PSMD14/PSMB3/PSMD4/PSMA1/PSMC2/PSMA6/PSMA3/KRAS/PSMB6/PSMB5/UBA52/PSMB7/PSMC6/PSMD10	21
R-HSA-379716	Cytosolic tRNA aminoacylation	11/1392	24/10867	7.39778e-05	0.00109657	0.000833872	GARS1/MARS1/EPRS1/DARS1/AARS1/LARS1/IARS1/EEF1E1/PPA1/NARS1/SARS1	11
R-HSA-112315	Transmission across Chemical Synapses	57/1392	270/10867	7.83236e-05	0.00114902	0.000873756	GLS2/NSF/NCALD/PPM1E/LIN7B/STXBP1/CACNA2D3/PRKAA1/ACTN2/GRIN2C/GLS/GLRB/SLC32A1/GABBR2/GAD1/NPTN/KCNJ10/GABRA1/GAD2/SLC6A12/SLC1A1/NBEA/CACNG4/TUBB2B/ARHGEF7/PPM1F/SYN1/CAMK2G/GABRG2/NRGN/RAB3A/SYN2/CALM3/HSPA8/TUBA3E/GIT1/KCNJ12/SLC1A3/SYT1/TSPAN7/GNB2/ADCY1/PRKAR1B/AP2S1/KRAS/PRKAR1A/MAPK3/ARL6IP5/GNAI2/PRKCB/CALM1/AP2M1/CAMK2B/DNAJC5/SLC38A1/CPLX1/SLC6A1	57
R-HSA-4608870	Asymmetric localization of PCP proteins	20/1392	64/10867	9.00513e-05	0.00130758	0.000994336	SCRIB/UBC/PSMB2/PSMB4/PSMD1/PSMD2/PSMA5/PSMD14/PSMB3/PSMD4/PSMA1/PSMC2/PSMA6/PSMA3/PSMB6/PSMB5/UBA52/PSMB7/PSMC6/PSMD10	20
R-HSA-174178	APC/C:Cdh1 mediated degradation of Cdc20 and other APC/C:Cdh1 targeted proteins in late mitosis/early G1	22/1392	74/10867	9.42919e-05	0.00135533	0.00103064	UBC/PSMB2/PSMB4/PSMD1/PSMD2/PSMA5/ANAPC5/PSMD14/PSMB3/PSMD4/PSMA1/CDC26/PSMC2/ANAPC1/PSMA6/PSMA3/PSMB6/PSMB5/UBA52/PSMB7/PSMC6/PSMD10	22
R-HSA-1236974	ER-Phagosome pathway	25/1392	90/10867	0.000110633	0.00157431	0.00119716	S100A1/UBC/SEC61A1/PSMB2/PSMB4/PSMD1/SEC61A2/SEC61G/PSMD2/PSMA5/PSMD14/PSMB3/PSMD4/PSMA1/PSMC2/PSMA6/PSMA3/PSMB6/PSMB5/UBA52/PSMB7/IKBKG/TAPBP/PSMC6/PSMD10	25
R-HSA-71291	Metabolism of amino acids and derivatives	73/1392	374/10867	0.000123664	0.00174232	0.00132493	GPT2/GLS2/GOT1/GOT2/LIAS/TMLHE/ASNS/PHGDH/SMOX/MARS1/GLS/EPRS1/DARS1/AUH/CBS/PRODH/TXN2/DBT/OGDH/SLC25A12/NAT8L/LARS1/SLC6A8/SLC6A12/AMT/PSMB2/PSMB4/PSMD1/BCAT1/PDHA1/IARS1/SLC7A5/NDUFAB1/SERINC1/PSMD2/ADO/IDO2/RPS19/PSMA5/CKMT1A/AGXT/GLUD1/CDO1/PSMD14/PSMB3/PSMD4/PXMP2/EEF1E1/PSMA1/RPLP0/PSMC2/RPL15/ALDH4A1/OAT/SERINC3/PSMA6/PSMA3/RPS23/PPM1K/RPS9/SARS1/PSMB6/ADI1/PSMB5/OAZ1/UBA52/RPS16/PSMB7/RP…	73
R-HSA-379724	tRNA Aminoacylation	15/1392	42/10867	0.000127042	0.00177237	0.00134778	GARS1/MARS1/EPRS1/DARS1/PPA2/AARS1/LARS1/RARS2/IARS1/EEF1E1/PPA1/YARS2/NARS1/SARS2/SARS1	15
R-HSA-3858494	Beta-catenin independent WNT signaling	35/1392	146/10867	0.000147936	0.00204382	0.0015542	PPP3CB/CLTA/SCRIB/UBC/AGO2/PSMB2/PSMB4/PSMD1/PPP3R1/CLTB/PSMD2/PSMA5/PPP3CA/CALM3/ITPR1/RYK/PSMD14/PSMB3/PSMD4/PSMA1/PSMC2/GNB2/PSMA6/PSMA3/AP2S1/KRAS/PSMB6/PSMB5/UBA52/PRKCB/CALM1/PSMB7/AP2M1/PSMC6/PSMD10	35
R-HSA-5610787	Hedgehog 'off' state	29/1392	113/10867	0.000152721	0.00208963	0.00158904	UBC/PSMB2/TUBB2B/PSMB4/PSMD1/SUFU/PSMD2/PSMA5/SKP1/GNAS/PSMD14/PSMB3/PSMD4/PSMA1/PSMC2/PSMA6/ADCY1/PSMA3/PRKAR1B/CUL1/NUMB/PRKAR1A/PSMB6/PSMB5/UBA52/PTCH1/PSMB7/PSMC6/PSMD10	29
R-HSA-3700989	Transcriptional Regulation by TP53	71/1392	365/10867	0.000169884	0.00230234	0.00175079	GLS2/YWHAB/MTA2/KAT6A/AKT1/PRKAA1/RABGGTB/RRAGB/GLS/PCBP4/HDAC1/TP53INP1/RRAGA/SMYD2/TTC5/POLR2B/YWHAQ/UBC/POLR2C/AGO2/PIP4K2C/PRDX1/HIPK2/RRAGC/CHD4/BBC3/LRPPRC/TBP/COX7A2L/PRDX5/COX6B1/CHM/YWHAH/YWHAZ/COX5A/EHMT2/RPA2/YWHAG/TXN/ERCC2/RPA3/RHEB/RFFL/CDKN1B/NDRG1/TAF7/TSC2/CDK5/NDUFA4/COX19/CCNA1/NELFA/SESN1/POLR2A/GATAD2B/MEAF6/MTOR/UBA52/ERCC3/SCO1/BRPF3/CNOT10/ELOC/CNOT7/PRDX2/PML/MLST8/MAPK11…	71
R-HSA-983168	Antigen processing: Ubiquitination & Proteasome degradation	62/1392	309/10867	0.000179162	0.00240517	0.00182898	KLHL25/FBXW4/HACE1/TRIM37/ASB1/UBE2L6/RBCK1/KEAP1/WWP1/UBC/RNF138/PSMB2/CUL2/RNF19A/PSMB4/UBE2V2/PSMD1/FBXO11/ZBTB16/HERC5/TRIM41/RNF41/CBLB/RNF14/RNF6/HECTD1/CUL5/PSMD2/UBA3/PSMA5/SKP1/UBE2E2/ANAPC5/UBE2K/PSMD14/HERC1/PSMB3/PSMD4/PSMA1/CDC26/PSMC2/ANAPC1/PSMA6/TRIM32/PSMA3/UBE2J2/GLMN/KCTD6/CUL1/RNF115/UBE2Q2/PSMB6/UBE2Z/PSMB5/UBA52/ELOC/ASB8/FBXW11/PSMB7/UBE2D4/PSMC6/PSMD10	62
R-HSA-111447	Activation of BAD and translocation to mitochondria	8/1392	15/10867	0.000198359	0.00263799	0.00200603	YWHAB/AKT1/YWHAQ/PPP3R1/YWHAH/YWHAZ/YWHAG/BAD	8
R-HSA-195253	Degradation of beta-catenin by the destruction complex	23/1392	83/10867	0.000213596	0.00281433	0.00214013	HDAC1/UBC/PSMB2/PSMB4/PSMD1/PSMD2/PSMA5/SKP1/PSMD14/PSMB3/PSMD4/PSMA1/PSMC2/PSMA6/PSMA3/CUL1/PSMB6/PSMB5/UBA52/PSMB7/AMER1/PSMC6/PSMD10	23
R-HSA-917937	Iron uptake and transport	18/1392	58/10867	0.000220458	0.00285276	0.00216935	ATP6V1D/SLC22A17/ATP6V1E1/ATP6V1A/ATP6V1G2/UBC/ATP6V0C/ATP6V1H/ATP6V0D1/FLVCR1/SKP1/ACO1/ATP6V1G1/CUL1/ATP6V1B2/UBA52/CAND1/STEAP2	18
R-HSA-5619084	ABC transporter disorders	22/1392	78/10867	0.000220523	0.00285276	0.00216935	ERLEC1/UBC/PSMB2/ABCA1/PSMB4/PSMD1/PSMD2/PSMA5/ABCA12/PSMD14/PSMB3/PSMD4/PSMA1/PSMC2/PSMA6/PSMA3/PSMB6/PSMB5/UBA52/PSMB7/PSMC6/PSMD10	22
R-HSA-1236975	Antigen processing-Cross presentation	27/1392	105/10867	0.000245729	0.0031502	0.00239553	ITGB5/S100A1/UBC/SEC61A1/PSMB2/PSMB4/CTSL/PSMD1/SEC61A2/SEC61G/PSMD2/PSMA5/PSMD14/PSMB3/PSMD4/PSMA1/PSMC2/PSMA6/PSMA3/PSMB6/PSMB5/UBA52/PSMB7/IKBKG/TAPBP/PSMC6/PSMD10	27
R-HSA-983169	Class I MHC mediated antigen processing & presentation	72/1392	377/10867	0.0002724	0.00346093	0.00263183	KLHL25/ITGB5/S100A1/FBXW4/HACE1/TRIM37/ASB1/UBE2L6/RBCK1/KEAP1/WWP1/UBC/SEC61A1/RNF138/PSMB2/CUL2/RNF19A/PSMB4/CTSL/UBE2V2/PSMD1/SEC31A/FBXO11/ZBTB16/HERC5/TRIM41/RNF41/SEC61A2/CBLB/SEC61G/RNF14/RNF6/HECTD1/CUL5/PSMD2/UBA3/PSMA5/SKP1/UBE2E2/ANAPC5/UBE2K/PSMD14/HERC1/PSMB3/PSMD4/PSMA1/CDC26/PSMC2/ANAPC1/PSMA6/TRIM32/PSMA3/UBE2J2/GLMN/KCTD6/CUL1/RNF115/UBE2Q2/PSMB6/UBE2Z/PSMB5/UBA52/ELOC/ASB8/FBXW1…	72
R-HSA-8948751	Regulation of PTEN stability and activity	20/1392	69/10867	0.000282254	0.00353476	0.00268797	AKT1/UBC/PSMB2/PSMB4/PSMD1/PSMD2/PSMA5/PSMD14/PSMB3/PSMD4/PSMA1/PSMC2/PSMA6/PSMA3/PSMB6/PSMB5/UBA52/PSMB7/PSMC6/PSMD10	20
R-HSA-69481	G2/M Checkpoints	38/1392	168/10867	0.000283178	0.00353476	0.00268797	YWHAB/PKMYT1/YWHAQ/UBC/ORC5/PSMB2/MCM4/PSMB4/UBE2V2/PSMD1/PSMD2/YWHAH/YWHAZ/PSMA5/BABAM1/RPA2/MCM8/PIAS4/TP53BP1/MCM7/YWHAG/ORC2/PSMD14/PSMB3/RPA3/PSMD4/PSMA1/PSMC2/PSMA6/PSMA3/ORC4/PSMB6/PSMB5/UBA52/PSMB7/BABAM2/PSMC6/PSMD10	38
R-HSA-71406	Pyruvate metabolism and Citric Acid (TCA) cycle	17/1392	55/10867	0.000345327	0.00427305	0.00324939	IDH3B/RXRA/VDAC1/FAHD1/OGDH/IDH3A/MDH2/HAGH/PDHA1/LDHA/PDP1/SLC16A3/SDHB/BSG/SUCLA2/SDHA/GLO1	17
R-HSA-9007101	Rab regulation of trafficking	30/1392	124/10867	0.000361611	0.00443597	0.00337329	DENND2B/AKT1/TBC1D15/RAB33A/RAB3IL1/DENND2A/TRAPPC6B/RAB8B/TRAPPC13/RAB13/TBC1D16/RABGAP1/TRAPPC11/MAP1LC3B/OPTN/CHM/DENND4C/TBC1D7/RAB31/RAB3A/RAB11A/RAB6A/TSC2/TRAPPC6A/RAB6B/GABARAPL2/RAB5A/RABEP1/TRAPPC12/RAB1A	30
R-HSA-5668541	TNFR2 non-canonical NF-kB pathway	26/1392	102/10867	0.000368483	0.00448163	0.00340801	UBC/PSMB2/PSMB4/PSMD1/PSMD2/UBA3/PSMA5/SKP1/TNFRSF6B/PSMD14/PSMB3/PSMD4/PSMA1/PSMC2/PSMA6/PSMA3/MAP3K14/CUL1/PSMB6/PSMB5/UBA52/FBXW11/PSMB7/TNFRSF1A/PSMC6/PSMD10	26
R-HSA-5663202	Diseases of signal transduction by growth factor receptors and second messengers	80/1392	433/10867	0.000380195	0.00458489	0.00348653	YWHAB/PDGFRB/NOTCH1/FGFR3/AKT1/PLCG1/TBL1X/KREMEN2/JAG1/MAP2K1/STAT1/HDAC1/LMNA/AGK/KLC1/POLR2B/ERLEC1/UBC/POLR2C/SNW1/PSMB2/PSMB4/PSMD1/SEC31A/TRIM24/PSENEN/ACTB/STAT5A/APH1A/CAMK2G/GAB2/CSK/MAP3K11/PSMD2/MPRIP/FKBP1A/PSMA5/SKP1/CALM3/PPM1B/VCL/HEYL/PSMD14/PSMB3/PSMD4/RBPJ/CDKN1B/PSMA1/TFG/PSMC2/IRS2/TSC2/PSMA6/PSMA3/FGF17/BAD/FGF18/CUL1/KRAS/POLR2A/HSP90AA1/MTOR/PRKAR1A/DUSP8/PSMB6/PSMB5/UBA52/…	80
R-HSA-8854214	TBC/RABGAPs	15/1392	46/10867	0.000400476	0.00478888	0.00364165	TBC1D15/RAB33A/RAB8B/TBC1D16/RABGAP1/MAP1LC3B/OPTN/TBC1D7/RAB11A/RAB6A/TSC2/RAB6B/GABARAPL2/RAB5A/RABEP1	15
R-HSA-202424	Downstream TCR signaling	25/1392	98/10867	0.000467999	0.00554969	0.0042202	NFKBIA/UBC/PSMB2/PSMB4/PSMD1/PSMD2/PSMA5/SKP1/PSMD14/HLA-DRB5/PSMB3/PSMD4/PSMA1/PSMC2/PSMA6/PSMA3/CUL1/PSMB6/PSMB5/UBA52/FBXW11/PSMB7/IKBKG/PSMC6/PSMD10	25
R-HSA-71387	Metabolism of carbohydrates	58/1392	295/10867	0.000492367	0.00579039	0.00440324	ST6GALNAC6/ST3GAL6/BCAN/GOT1/GOT2/PFKP/SDC4/GPC6/G6PC3/ENO2/SLC26A2/SLC25A12/PFKL/DCXR/MDH1/BGN/UBC/ALDOC/PRPS1/HEXB/MDH2/PHKG1/GPC1/ENO1/DSEL/NUP188/PGK1/NAGLU/CALM3/PGD/SDC1/SGSH/TALDO1/PFKM/ALDOA/B4GALT5/SLC25A1/PHKB/PYGL/CHST3/CHPF/PHKA2/CHP1/PPP1R3C/PGLS/NUP153/CRYL1/UBA52/CALM1/CSPG4/GPC5/GNPDA2/TKT/NUP42/SEC13/SLC2A1/NUP133/EXT1	58
R-HSA-162588	Budding and maturation of HIV virion	11/1392	29/10867	0.000556898	0.00649562	0.00493952	MVB12B/VTA1/UBC/VPS37B/CHMP4B/MVB12A/VPS37D/CHMP5/CHMP2B/PDCD6IP/UBA52	11
R-HSA-390450	Folding of actin by CCT/TriC	6/1392	10/10867	0.00057927	0.00670164	0.00509619	CCT7/CCT4/ACTB/CCT8/CCT2/CCT6A	6
R-HSA-450385	Butyrate Response Factor 1 (BRF1) binds and destabilizes mRNA	8/1392	17/10867	0.000591022	0.00672819	0.00511638	YWHAB/AKT1/EXOSC1/EXOSC5/MAPKAPK2/EXOSC7/EXOSC8/EXOSC4	8
R-HSA-450604	KSRP (KHSRP) binds and destabilizes mRNA	8/1392	17/10867	0.000591022	0.00672819	0.00511638	AKT1/EXOSC1/EXOSC5/EXOSC7/YWHAZ/EXOSC8/EXOSC4/MAPK11	8
R-HSA-5687128	MAPK6/MAPK4 signaling	23/1392	89/10867	0.000638619	0.00721235	0.00548455	PAK1/UBC/AGO2/CCND3/PSMB2/PSMB4/PSMD1/PSMD2/PSMA5/KALRN/PSMD14/PSMB3/PSMD4/PSMA1/PSMC2/PSMA6/PSMA3/PSMB6/PSMB5/UBA52/PSMB7/PSMC6/PSMD10	23
R-HSA-70263	Gluconeogenesis	12/1392	34/10867	0.000675217	0.00752963	0.00572582	GOT1/GOT2/G6PC3/ENO2/SLC25A12/MDH1/ALDOC/MDH2/ENO1/PGK1/ALDOA/SLC25A1	12
R-HSA-157118	Signaling by NOTCH	48/1392	236/10867	0.000677296	0.00752963	0.00572582	WWC1/ST3GAL6/NOTCH1/AKT1/TBL1X/ATP2A2/DTX1/JAG1/LFNG/DNER/CCND1/STAT1/HDAC1/UBC/AGO2/SNW1/NBEA/PSMB2/PSMB4/PSMD1/PSENEN/APH1A/PSMD2/YWHAZ/PSMA5/SKP1/HEYL/PSMD14/PSMB3/PSMD4/RBPJ/H2AZ1/RFNG/PSMA1/RAB6A/PSMC2/POGLUT1/PSMA6/PSMA3/CUL1/NUMB/PSMB6/PSMB5/UBA52/DTX2/PSMB7/PSMC6/PSMD10	48
R-HSA-168142	Toll Like Receptor 10 (TLR10) Cascade	22/1392	85/10867	0.000811681	0.00875017	0.00665397	MAPKAPK3/MAP2K1/APP/MAPK10/MAPK9/NKIRAS1/NFKBIA/MAPKAPK2/UBC/NKIRAS2/TNIP2/ECSIT/S100B/TAB1/SKP1/MAP2K4/CUL1/UBA52/MAPK3/FBXW11/IKBKG/MAPK11	22
R-HSA-168176	Toll Like Receptor 5 (TLR5) Cascade	22/1392	85/10867	0.000811681	0.00875017	0.00665397	MAPKAPK3/MAP2K1/APP/MAPK10/MAPK9/NKIRAS1/NFKBIA/MAPKAPK2/UBC/NKIRAS2/TNIP2/ECSIT/S100B/TAB1/SKP1/MAP2K4/CUL1/UBA52/MAPK3/FBXW11/IKBKG/MAPK11	22
R-HSA-5632684	Hedgehog 'on' state	22/1392	85/10867	0.000811681	0.00875017	0.00665397	UBC/PSMB2/PSMB4/PSMD1/SUFU/PSMD2/PSMA5/PSMD14/PSMB3/PSMD4/PSMA1/PSMC2/PSMA6/PSMA3/NUMB/PSMB6/PSMB5/UBA52/PTCH1/PSMB7/PSMC6/PSMD10	22
R-HSA-975871	MyD88 cascade initiated on plasma membrane	22/1392	85/10867	0.000811681	0.00875017	0.00665397	MAPKAPK3/MAP2K1/APP/MAPK10/MAPK9/NKIRAS1/NFKBIA/MAPKAPK2/UBC/NKIRAS2/TNIP2/ECSIT/S100B/TAB1/SKP1/MAP2K4/CUL1/UBA52/MAPK3/FBXW11/IKBKG/MAPK11	22
R-HSA-418359	Reduction of cytosolic Ca++ levels	7/1392	14/10867	0.000841584	0.00900432	0.00684724	ATP2A2/ATP2B2/ATP2B4/CALM3/ATP2B3/CALM1/ATP2B1	7
R-HSA-1632852	Macroautophagy	31/1392	136/10867	0.000864996	0.00918574	0.0069852	PGAM5/PRKAA1/RRAGB/TOMM20/VDAC1/DYNC1I1/RRAGA/UVRAG/UBC/TUBB2B/RRAGC/MAP1LC3B/BECN1/EPAS1/PLIN3/CHMP4B/HSPA8/TUBA3E/DYNC1I2/DYNLL2/RHEB/MTERF3/TSC2/CHMP2B/GABARAPL2/HSP90AA1/MTOR/DYNC1LI2/ATG10/UBA52/MLST8	31
R-HSA-2467813	Separation of Sister Chromatids	40/1392	191/10867	0.00102365	0.0107625	0.00818421	DYNC1I1/UBC/PSMB2/TUBB2B/PSMB4/PSMD1/PAFAH1B1/PSMD2/SMC1A/PSMA5/NDEL1/ANAPC5/TUBA3E/PSMD14/PSMB3/NDE1/PSMD4/DYNC1I2/DYNLL2/PSMA1/CDC26/WAPL/PSMC2/RAD21/ANAPC1/PSMA6/PSMA3/KIF2A/PSMB6/PSMB5/DYNC1LI2/UBA52/PDS5B/PSMB7/MAD1L1/BUB3/SEC13/PSMC6/PSMD10/NUP133	40
R-HSA-202403	TCR signaling	28/1392	120/10867	0.0010286	0.0107625	0.00818421	PLCG1/PAK1/NFKBIA/UBC/PSMB2/PSMB4/PSMD1/CSK/PSMD2/PSMA5/SKP1/PSMD14/HLA-DRB5/PSMB3/PSMD4/PSMA1/PSMC2/PSMA6/PSMA3/CUL1/PSMB6/PSMB5/UBA52/FBXW11/PSMB7/IKBKG/PSMC6/PSMD10	28
R-HSA-5389840	Mitochondrial translation elongation	22/1392	87/10867	0.00113422	0.0117184	0.00891114	MRPL21/MRPL9/TSFM/MRPL48/MRPS10/MRPL3/MRPL55/MRPL15/MRPS9/MRPL46/MRPL12/MRPS5/MRPS35/MRPS28/MRPL35/MRPS27/GFM1/MRPS31/MRPS30/MRPL34/MRPL58/MRPS21	22
R-HSA-2025928	Calcineurin activates NFAT	6/1392	11/10867	0.00113643	0.0117184	0.00891114	PPP3CB/PPP3R1/FKBP1A/PPP3CA/CALM3/CALM1	6
R-HSA-68882	Mitotic Anaphase	47/1392	236/10867	0.00122396	0.0125301	0.00952841	DYNC1I1/LMNA/UBC/PSMB2/TUBB2B/PSMB4/PSMD1/PAFAH1B1/PSMD2/NUP188/SPAST/CHMP4B/SMC1A/PSMA5/NDEL1/KPNB1/ANAPC5/TUBA3E/PSMD14/PSMB3/NDE1/PSMD4/DYNC1I2/DYNLL2/PSMA1/CDC26/WAPL/PSMC2/RAD21/ANAPC1/CHMP2B/PSMA6/PSMA3/KIF2A/PSMB6/PSMB5/DYNC1LI2/UBA52/PDS5B/PSMB7/MAD1L1/BUB3/RAN/SEC13/PSMC6/PSMD10/NUP133	47
R-HSA-9679506	SARS-CoV Infections	33/1392	151/10867	0.00129365	0.013149	0.00999902	ATP1A1/MTA2/ATP1B1/FXYD1/RIPK1/HDAC1/MGAT1/PHF21A/UVRAG/UBC/TUSC3/CTSL/CHD4/STT3A/DDX5/MAP1LC3B/BECN1/SRPK1/RPN1/CHMP4B/FKBP1A/IFNAR2/HSP90AB1/CHMP2B/ST6GALNAC4/MAN2A1/AP2S1/GATAD2B/HSP90AA1/UBA52/PRKCSH/AP2M1/ST6GAL1	33
R-HSA-376176	Signaling by ROBO receptors	44/1392	218/10867	0.00130611	0.0131815	0.0100238	ABL1/PPP3CB/NELL2/SRGAP1/ROBO3/PAK1/PAK4/UBC/PSMB2/CUL2/PSMB4/PSMD1/GPC1/DAG1/PSMD2/RPS19/PFN2/PSMA5/UPF3A/PSMD14/MAGOH/PSMB3/PSMD4/PSMA1/RPLP0/PSMC2/RPL15/MYO9B/CAP2/PSMA6/PSMA3/RPS23/RPS9/PSMB6/PSMB5/UBA52/RPS16/ELOC/PSMB7/RPS28/NCBP2/PSMC6/PSMD10/UPF3B	44
R-HSA-69620	Cell Cycle Checkpoints	56/1392	294/10867	0.00133591	0.013355	0.0101557	YWHAB/DYNC1I1/PCBP4/PKMYT1/YWHAQ/UBC/ORC5/PSMB2/MCM4/PSMB4/UBE2V2/PSMD1/PAFAH1B1/PSMD2/YWHAH/YWHAZ/PSMA5/NDEL1/BABAM1/RPA2/MCM8/PIAS4/TP53BP1/MCM7/YWHAG/ORC2/ANAPC5/PSMD14/PSMB3/NDE1/RPA3/PSMD4/DYNC1I2/DYNLL2/CDKN1B/PSMA1/CDC26/PSMC2/ANAPC1/PSMA6/PSMA3/ORC4/CCNA1/KIF2A/PSMB6/PSMB5/DYNC1LI2/UBA52/PSMB7/MAD1L1/BUB3/BABAM2/SEC13/PSMC6/PSMD10/NUP133	56
R-HSA-2555396	Mitotic Metaphase and Anaphase	47/1392	237/10867	0.00134207	0.013355	0.0101557	DYNC1I1/LMNA/UBC/PSMB2/TUBB2B/PSMB4/PSMD1/PAFAH1B1/PSMD2/NUP188/SPAST/CHMP4B/SMC1A/PSMA5/NDEL1/KPNB1/ANAPC5/TUBA3E/PSMD14/PSMB3/NDE1/PSMD4/DYNC1I2/DYNLL2/PSMA1/CDC26/WAPL/PSMC2/RAD21/ANAPC1/CHMP2B/PSMA6/PSMA3/KIF2A/PSMB6/PSMB5/DYNC1LI2/UBA52/PDS5B/PSMB7/MAD1L1/BUB3/RAN/SEC13/PSMC6/PSMD10/NUP133	47
R-HSA-9637690	Response of Mtb to phagocytosis	9/1392	23/10867	0.00137027	0.0135409	0.010297	UBC/ATP6V1H/ENO1/PGK1/VPS33B/KPNB1/UBA52/MAPK3/RAB5A	9
R-HSA-381119	Unfolded Protein Response (UPR)	23/1392	94/10867	0.00143096	0.0140432	0.010679	WFS1/ASNS/EXOSC1/EXOSC5/HSP90B1/LMNA/SEC31A/TSPYL2/ATP6V0D1/NFYC/ATF6/EXOSC7/EXTL2/CTDSP2/MBTPS1/YIF1A/SRPRA/ACADVL/EXOSC8/HERPUD1/EXOSC4/EIF2S3/CXXC1	23
R-HSA-917729	Endosomal Sorting Complex Required For Transport (ESCRT)	11/1392	32/10867	0.00144256	0.01406	0.0106918	MVB12B/VTA1/UBC/VPS37B/VPS36/CHMP4B/MVB12A/VPS37D/CHMP5/CHMP2B/UBA52	11
R-HSA-2132295	MHC class II antigen presentation	28/1392	123/10867	0.00153542	0.0148632	0.0113026	SH3GL2/KIFAP3/DNM3/DYNC1I1/LGMN/CLTA/KLC1/TUBB2B/CTSL/SEC31A/OSBPL1A/DCTN2/ACTR10/AP1S2/DNM2/KLC2/TUBA3E/HLA-DRB5/DYNC1I2/DYNLL2/KIF2A/AP2S1/KIF3C/DYNC1LI2/AP2M1/AP1S1/CAPZA2/SEC13	28
R-HSA-166058	MyD88:MAL(TIRAP) cascade initiated on plasma membrane	24/1392	101/10867	0.00175326	0.0166326	0.0126481	MAPKAPK3/S100A1/MAP2K1/APP/MAPK10/MAPK9/NKIRAS1/NFKBIA/MAPKAPK2/UBC/NKIRAS2/SIGIRR/TNIP2/ECSIT/S100B/TAB1/SKP1/MAP2K4/CUL1/UBA52/MAPK3/FBXW11/IKBKG/MAPK11	24
R-HSA-168188	Toll Like Receptor TLR6:TLR2 Cascade	24/1392	101/10867	0.00175326	0.0166326	0.0126481	MAPKAPK3/S100A1/MAP2K1/APP/MAPK10/MAPK9/NKIRAS1/NFKBIA/MAPKAPK2/UBC/NKIRAS2/SIGIRR/TNIP2/ECSIT/S100B/TAB1/SKP1/MAP2K4/CUL1/UBA52/MAPK3/FBXW11/IKBKG/MAPK11	24
R-HSA-6807878	COPI-mediated anterograde transport	24/1392	101/10867	0.00175326	0.0166326	0.0126481	NSF/DYNC1I1/GOSR1/ANK3/CD55/TUBB2B/COPG1/DCTN2/ACTR10/ARCN1/SPTAN1/NAPA/TUBA3E/DYNC1I2/DYNLL2/USO1/COPA/COG6/COPB1/DYNC1LI2/TMEM115/NAPB/CAPZA2/RAB1A	24
R-HSA-8951664	Neddylation	46/1392	234/10867	0.00180671	0.0170261	0.0129473	KLHL25/FBXW4/COMMD3/ASB1/KEAP1/UBC/PSMB2/CUL2/PSMB4/COPS3/COPS5/PSMD1/FBXO11/ZBTB16/EPAS1/DCAF6/DCAF10/CUL5/PSMD2/UBA3/DCAF4/PSMA5/SKP1/PSMD14/PSMB3/PSMD4/PSMA1/PSMC2/PSMA6/PSMA3/KCTD6/CUL1/PSMB6/PSMB5/COPS4/FEM1A/FEM1C/UBA52/ELOC/ASB8/FBXW11/PSMB7/RBBP5/CAND1/PSMC6/PSMD10	46
R-HSA-210500	Glutamate Neurotransmitter Release Cycle	9/1392	24/10867	0.00194604	0.0182185	0.0138541	GLS2/STXBP1/GLS/SLC1A1/RAB3A/SLC1A3/SYT1/ARL6IP5/CPLX1	9
R-HSA-5689603	UCH proteinases	24/1392	102/10867	0.00202058	0.0187927	0.0142907	UCHL1/UBC/UCHL5/PSMB2/PSMB4/PSMD1/ACTB/PSMD2/PSMA5/BAP1/PSMD14/PSMB3/PSMD4/PSMA1/PSMC2/MBD6/PSMA6/PSMA3/PSMB6/PSMB5/UBA52/PSMB7/PSMC6/PSMD10	24
R-HSA-5358351	Signaling by Hedgehog	32/1392	149/10867	0.00204668	0.0189119	0.0143813	ERLEC1/UBC/PSMB2/TUBB2B/PSMB4/PSMD1/SUFU/PSMD2/PSMA5/SKP1/GNAS/PSMD14/P4HB/PSMB3/PSMD4/PSMA1/PSMC2/PSMA6/ADCY1/PSMA3/PRKAR1B/CUL1/NUMB/PRKAR1A/PSMB6/PSMB5/UBA52/PTCH1/PSMB7/GPC5/PSMC6/PSMD10	32
R-HSA-975138	TRAF6 mediated induction of NFkB and MAP kinases upon TLR7/8 or 9 activation	22/1392	91/10867	0.00211833	0.0193534	0.0147171	MAPKAPK3/MAP2K1/APP/MAPK10/MAPK9/NKIRAS1/NFKBIA/MAPKAPK2/UBC/NKIRAS2/TNIP2/ECSIT/S100B/TAB1/SKP1/MAP2K4/CUL1/UBA52/MAPK3/FBXW11/IKBKG/MAPK11	22
R-HSA-3560783	Defective B4GALT7 causes EDS, progeroid type	8/1392	20/10867	0.00214887	0.0193534	0.0147171	BCAN/SDC4/GPC6/BGN/GPC1/SDC1/CSPG4/GPC5	8
R-HSA-3560801	Defective B3GAT3 causes JDSSDHD	8/1392	20/10867	0.00214887	0.0193534	0.0147171	BCAN/SDC4/GPC6/BGN/GPC1/SDC1/CSPG4/GPC5	8
R-HSA-4420332	Defective B3GALT6 causes EDSP2 and SEMDJL1	8/1392	20/10867	0.00214887	0.0193534	0.0147171	BCAN/SDC4/GPC6/BGN/GPC1/SDC1/CSPG4/GPC5	8
R-HSA-382556	ABC-family proteins mediated transport	24/1392	103/10867	0.00232187	0.02078	0.0158019	ABCC10/ERLEC1/UBC/PSMB2/PSMB4/PSMD1/PSMD2/PSMA5/ABCA12/PSMD14/PSMB3/PSMD4/PSMA1/PSMC2/ABCB7/PSMA6/PSMA3/PSMB6/PSMB5/UBA52/PSMB7/EIF2S3/PSMC6/PSMD10	24
R-HSA-975155	MyD88 dependent cascade initiated on endosome	22/1392	92/10867	0.00245492	0.0218334	0.016603	MAPKAPK3/MAP2K1/APP/MAPK10/MAPK9/NKIRAS1/NFKBIA/MAPKAPK2/UBC/NKIRAS2/TNIP2/ECSIT/S100B/TAB1/SKP1/MAP2K4/CUL1/UBA52/MAPK3/FBXW11/IKBKG/MAPK11	22
R-HSA-8878166	Transcriptional regulation by RUNX2	27/1392	121/10867	0.00250349	0.0221272	0.0168264	ABL1/AKT1/CCND1/STAT1/WWP1/UBC/PSMB2/PSMB4/PSMD1/PSMD2/PSMA5/SKP1/PSMD14/PSMB3/PSMD4/PSMA1/PSMC2/PSMA6/PSMA3/CUL1/PSMB6/PSMB5/UBA52/MAPK3/PSMB7/PSMC6/PSMD10	27
R-HSA-168898	Toll-like Receptor Cascades	33/1392	157/10867	0.00254227	0.0223312	0.0169815	MAPKAPK3/S100A1/MAP2K1/APP/RIPK1/DNM3/MAPK10/MAPK9/HSP90B1/LGMN/NKIRAS1/NFKBIA/MAPKAPK2/UBC/NKIRAS2/CTSL/GSDMD/SIGIRR/DNM2/TNIP2/ECSIT/S100B/TAB1/SKP1/GSDME/MAP2K4/CUL1/UBA52/MAPK3/FBXW11/PTPN4/IKBKG/MAPK11	33
R-HSA-162599	Late Phase of HIV Life Cycle	30/1392	139/10867	0.00256629	0.0224038	0.0170368	MVB12B/VTA1/POLR2B/UBC/RANBP1/POLR2C/VPS37B/TBP/NUP188/CHMP4B/MVB12A/GTF2B/ERCC2/VPS37D/CHMP5/TAF7/GTF2A2/CHMP2B/NELFA/PDCD6IP/POLR2A/NUP153/UBA52/ERCC3/ELOC/RAN/NUP42/SEC13/NCBP2/NUP133	30
R-HSA-168179	Toll Like Receptor TLR1:TLR2 Cascade	24/1392	104/10867	0.00266048	0.0229446	0.017448	MAPKAPK3/S100A1/MAP2K1/APP/MAPK10/MAPK9/NKIRAS1/NFKBIA/MAPKAPK2/UBC/NKIRAS2/SIGIRR/TNIP2/ECSIT/S100B/TAB1/SKP1/MAP2K4/CUL1/UBA52/MAPK3/FBXW11/IKBKG/MAPK11	24
R-HSA-181438	Toll Like Receptor 2 (TLR2) Cascade	24/1392	104/10867	0.00266048	0.0229446	0.017448	MAPKAPK3/S100A1/MAP2K1/APP/MAPK10/MAPK9/NKIRAS1/NFKBIA/MAPKAPK2/UBC/NKIRAS2/SIGIRR/TNIP2/ECSIT/S100B/TAB1/SKP1/MAP2K4/CUL1/UBA52/MAPK3/FBXW11/IKBKG/MAPK11	24
R-HSA-168181	Toll Like Receptor 7/8 (TLR7/8) Cascade	22/1392	93/10867	0.00283561	0.0241621	0.0183738	MAPKAPK3/MAP2K1/APP/MAPK10/MAPK9/NKIRAS1/NFKBIA/MAPKAPK2/UBC/NKIRAS2/TNIP2/ECSIT/S100B/TAB1/SKP1/MAP2K4/CUL1/UBA52/MAPK3/FBXW11/IKBKG/MAPK11	22
R-HSA-5368287	Mitochondrial translation	22/1392	93/10867	0.00283561	0.0241621	0.0183738	MRPL21/MRPL9/TSFM/MRPL48/MRPS10/MRPL3/MRPL55/MRPL15/MRPS9/MRPL46/MRPL12/MRPS5/MRPS35/MRPS28/MRPL35/MRPS27/GFM1/MRPS31/MRPS30/MRPL34/MRPL58/MRPS21	22
R-HSA-112316	Neuronal System	72/1392	410/10867	0.00294991	0.0249865	0.0190007	GLS2/NSF/NCALD/PPM1E/RTN3/LIN7B/STXBP1/CACNA2D3/PRKAA1/FLOT1/ACTN2/NTRK3/GRIN2C/GLS/GLRB/SLC32A1/GABBR2/GAD1/NPTN/KCNJ10/GABRA1/GAD2/SLC6A12/SLC1A1/NBEA/CACNG4/TUBB2B/ARHGEF7/PPM1F/SYN1/KCNC4/CAMK2G/GABRG2/NRXN1/DLGAP1/NLGN4X/NRGN/KCNK1/RAB3A/SYN2/CALM3/HSPA8/TUBA3E/APBA2/GIT1/KCNJ12/KCNN3/SLC1A3/SYT1/LRFN4/TSPAN7/GNB2/ADCY1/PRKAR1B/AP2S1/KRAS/KCNN4/PRKAR1A/FLOT2/NRXN3/MAPK3/ARL6IP5/GNAI2/PRKCB/C…	72
R-HSA-114452	Activation of BH3-only proteins	10/1392	30/10867	0.00305409	0.0252848	0.0192275	YWHAB/AKT1/YWHAQ/PPP3R1/BBC3/YWHAH/YWHAZ/YWHAG/DYNLL2/BAD	10
R-HSA-5357956	TNFR1-induced NFkappaB signaling pathway	10/1392	30/10867	0.00305409	0.0252848	0.0192275	RIPK1/RBCK1/UBC/TAB1/OTUD7B/RACK1/CYLD/UBA52/IKBKG/TNFRSF1A	10
R-HSA-6804758	Regulation of TP53 Activity through Acetylation	10/1392	30/10867	0.00305409	0.0252848	0.0192275	MTA2/KAT6A/AKT1/HDAC1/PIP4K2C/CHD4/GATAD2B/MEAF6/BRPF3/PML	10
R-HSA-9013409	RHOJ GTPase cycle	15/1392	55/10867	0.00305621	0.0252848	0.0192275	PAK1/PAK4/SCRIB/ARHGEF7/WIPF2/GIT1/PREX1/CPNE8/JUP/RHOJ/ARHGAP1/WASL/CDC42BPB/ARHGAP32/OCRL	15
R-HSA-5218921	VEGFR2 mediated cell proliferation	8/1392	21/10867	0.00308605	0.0253841	0.0193031	PLCG1/RASA1/PRKCZ/CALM3/ITPR1/KRAS/PRKCB/CALM1	8
R-HSA-2565942	Regulation of PLK1 Activity at G2/M Transition	21/1392	88/10867	0.00312606	0.0255654	0.0194409	CDK5RAP2/UBC/DCTN2/PAFAH1B1/OPTN/CEP63/SKP1/YWHAG/HAUS1/NDE1/DYNC1I2/CEP41/CEP131/CUL1/CEP76/HSP90AA1/UBA52/HAUS7/FBXW11/CEP164/PPP1CB	21
R-HSA-5357905	Regulation of TNFR1 signaling	11/1392	35/10867	0.00324486	0.0263853	0.0200644	RIPK1/RBCK1/CFLAR/UBC/OTUD7B/RACK1/CYLD/UBA52/TAX1BP1/IKBKG/TNFRSF1A	11
R-HSA-168164	Toll Like Receptor 3 (TLR3) Cascade	22/1392	94/10867	0.00326481	0.0263967	0.0200731	MAPKAPK3/MAP2K1/APP/RIPK1/MAPK10/MAPK9/NKIRAS1/NFKBIA/MAPKAPK2/UBC/NKIRAS2/TNIP2/S100B/TAB1/SKP1/MAP2K4/CUL1/UBA52/MAPK3/FBXW11/IKBKG/MAPK11	22
R-HSA-5607763	CLEC7A (Dectin-1) induces NFAT activation	6/1392	13/10867	0.00335995	0.0266015	0.0202289	PPP3CB/PPP3R1/PPP3CA/CALM3/ITPR1/CALM1	6
R-HSA-9637687	Suppression of phagosomal maturation	6/1392	13/10867	0.00335995	0.0266015	0.0202289	UBC/ATP6V1H/VPS33B/KPNB1/UBA52/RAB5A	6
R-HSA-202131	Metabolism of nitric oxide: NOS3 activation and regulation	7/1392	17/10867	0.00336492	0.0266015	0.0202289	AKT1/DDAH2/DNM2/CALM3/WASL/HSP90AA1/CALM1	7
R-HSA-450513	Tristetraprolin (TTP, ZFP36) binds and destabilizes mRNA	7/1392	17/10867	0.00336492	0.0266015	0.0202289	YWHAB/EXOSC1/EXOSC5/MAPKAPK2/EXOSC7/EXOSC8/EXOSC4	7
R-HSA-1169408	ISG15 antiviral mechanism	18/1392	72/10867	0.00352479	0.0274086	0.0208426	PLCG1/STAT1/UBE2L6/EIF4A2/UBC/HERC5/NUP188/KPNB1/PPM1B/EIF4G2/EIF4E3/NUP153/KPNA4/UBA52/MAPK3/NUP42/SEC13/NUP133	18
R-HSA-199992	trans-Golgi Network Vesicle Budding	18/1392	72/10867	0.00352479	0.0274086	0.0208426	SH3GL2/APP/TGOLN2/CLTA/NECAP1/CLTB/AP1S2/DNASE2/DNM2/SORT1/HSPA8/NAPA/AP4B1/OCRL/AP1S1/BLOC1S4/SNX2/CLINT1	18
R-HSA-9694516	SARS-CoV-2 Infection	18/1392	72/10867	0.00352479	0.0274086	0.0208426	MGAT1/UVRAG/UBC/TUSC3/CTSL/STT3A/DDX5/MAP1LC3B/BECN1/SRPK1/RPN1/CHMP4B/CHMP2B/ST6GALNAC4/MAN2A1/UBA52/PRKCSH/ST6GAL1	18
R-HSA-180024	DARPP-32 events	9/1392	26/10867	0.00366629	0.0282007	0.0214449	PPP3CB/PPP1R1B/PPP3R1/PPP3CA/CALM3/CDK5/PRKAR1B/PRKAR1A/CALM1	9
R-HSA-77387	Insulin receptor recycling	9/1392	26/10867	0.00366629	0.0282007	0.0214449	ATP6V1D/ATP6V1E1/ATP6V1A/ATP6V1G2/ATP6V0C/ATP6V1H/ATP6V0D1/ATP6V1G1/ATP6V1B2	9
R-HSA-432722	Golgi Associated Vesicle Biogenesis	15/1392	56/10867	0.00369033	0.028233	0.0214695	SH3GL2/TGOLN2/CLTA/NECAP1/AP1S2/DNM2/SORT1/HSPA8/NAPA/AP4B1/OCRL/AP1S1/BLOC1S4/SNX2/CLINT1	15
R-HSA-6802952	Signaling by BRAF and RAF1 fusions	17/1392	67/10867	0.00382472	0.0291047	0.0221324	YWHAB/MAP2K1/LMNA/AGK/TRIM24/ACTB/CAMK2G/CSK/MPRIP/CALM3/VCL/KRAS/MAPK3/CALM1/CAMK2B/SND1/VWF	17
R-HSA-6802957	Oncogenic MAPK signaling	20/1392	84/10867	0.0039835	0.0296419	0.0225408	YWHAB/MAP2K1/LMNA/AGK/TRIM24/ACTB/CAMK2G/CSK/MAP3K11/MPRIP/CALM3/VCL/KRAS/DUSP8/MAPK3/CALM1/CAMK2B/SND1/VWF/PPP1CB	20
R-HSA-2122948	Activated NOTCH1 Transmits Signal to the Nucleus	10/1392	31/10867	0.00399946	0.0296419	0.0225408	NOTCH1/DTX1/JAG1/DNER/UBC/PSENEN/APH1A/NUMB/UBA52/DTX2	10
R-HSA-389661	Glyoxylate metabolism and glycine degradation	10/1392	31/10867	0.00399946	0.0296419	0.0225408	GOT2/LIAS/DBT/OGDH/AMT/PDHA1/NDUFAB1/AGXT/PXMP2/ALDH4A1	10
R-HSA-5339562	Uptake and actions of bacterial toxins	10/1392	31/10867	0.00399946	0.0296419	0.0225408	VAMP1/EEF2/MAP2K1/CALM3/MAP2K4/HSP90AB1/SYT1/PDCD6IP/HSP90AA1/CALM1	10
R-HSA-917977	Transferrin endocytosis and recycling	10/1392	31/10867	0.00399946	0.0296419	0.0225408	ATP6V1D/ATP6V1E1/ATP6V1A/ATP6V1G2/ATP6V0C/ATP6V1H/ATP6V0D1/ATP6V1G1/ATP6V1B2/STEAP2	10
R-HSA-373760	L1CAM interactions	26/1392	119/10867	0.00403009	0.0297141	0.0225958	SH3GL2/EZR/CNTNAP1/RANBP9/MAP2K1/NRCAM/PAK1/DNM3/CLTA/ANK3/SCN2B/TUBB2B/ACTB/SCN1B/LAMC1/DNM2/VAV2/SPTAN1/HSPA8/TUBA3E/L1CAM/AP2S1/NUMB/MAPK3/AP2M1/SDCBP	26
R-HSA-165159	MTOR signalling	12/1392	41/10867	0.00414435	0.0302431	0.0229981	YWHAB/AKT1/PRKAA1/RRAGB/CAB39/RRAGA/RRAGC/FKBP1A/RHEB/TSC2/MTOR/MLST8	12
R-HSA-3560782	Diseases associated with glycosaminoglycan metabolism	12/1392	41/10867	0.00414435	0.0302431	0.0229981	BCAN/SDC4/GPC6/SLC26A2/BGN/HEXB/GPC1/SDC1/CHST3/CSPG4/GPC5/EXT1	12
R-HSA-168138	Toll Like Receptor 9 (TLR9) Cascade	22/1392	96/10867	0.00428771	0.0308372	0.0234498	MAPKAPK3/MAP2K1/APP/MAPK10/MAPK9/NKIRAS1/NFKBIA/MAPKAPK2/UBC/NKIRAS2/TNIP2/ECSIT/S100B/TAB1/SKP1/MAP2K4/CUL1/UBA52/MAPK3/FBXW11/IKBKG/MAPK11	22
R-HSA-71403	Citric acid cycle (TCA cycle)	8/1392	22/10867	0.00431244	0.0308372	0.0234498	IDH3B/FAHD1/OGDH/IDH3A/MDH2/SDHB/SUCLA2/SDHA	8
R-HSA-9613829	Chaperone Mediated Autophagy	8/1392	22/10867	0.00431244	0.0308372	0.0234498	GFAP/UBC/PLIN3/HSPA8/HSP90AB1/LAMP2/HSP90AA1/UBA52	8
R-HSA-9617324	Negative regulation of NMDA receptor-mediated neuronal transmission	8/1392	22/10867	0.00431244	0.0308372	0.0234498	PPM1E/ACTN2/GRIN2C/PPM1F/CAMK2G/CALM3/CALM1/CAMK2B	8
R-HSA-194138	Signaling by VEGF	24/1392	108/10867	0.00446275	0.0317524	0.0241458	VEGFB/AKT1/PLCG1/MAPKAPK3/PAK1/AXL/WASF2/RASA1/PRKCZ/MAPKAPK2/ACTB/VAV2/CALM3/ITPR1/AAMP/JUP/KRAS/HSP90AA1/MTOR/PRKCB/CALM1/MLST8/MAPK11/NCKAP1	24
R-HSA-70326	Glucose metabolism	21/1392	91/10867	0.00476391	0.0337266	0.025647	GOT1/GOT2/PFKP/G6PC3/ENO2/SLC25A12/PFKL/MDH1/ALDOC/MDH2/ENO1/NUP188/PGK1/PFKM/ALDOA/SLC25A1/NUP153/GNPDA2/NUP42/SEC13/NUP133	21
R-HSA-1980143	Signaling by NOTCH1	18/1392	74/10867	0.00482097	0.0339044	0.0257822	NOTCH1/TBL1X/DTX1/JAG1/DNER/HDAC1/UBC/SNW1/NBEA/PSENEN/APH1A/SKP1/HEYL/RBPJ/CUL1/NUMB/UBA52/DTX2	18
R-HSA-380994	ATF4 activates genes in response to endoplasmic reticulum stress	9/1392	27/10867	0.00488455	0.0339044	0.0257822	ASNS/EXOSC1/EXOSC5/NFYC/ATF6/EXOSC7/EXOSC8/HERPUD1/EXOSC4	9
R-HSA-9635486	Infection with Mycobacterium tuberculosis	9/1392	27/10867	0.00488455	0.0339044	0.0257822	UBC/ATP6V1H/ENO1/PGK1/VPS33B/KPNB1/UBA52/MAPK3/RAB5A	9
R-HSA-6802946	Signaling by moderate kinase activity BRAF mutants	13/1392	47/10867	0.00495581	0.0339044	0.0257822	YWHAB/MAP2K1/ACTB/CAMK2G/CSK/MAP3K11/CALM3/VCL/KRAS/MAPK3/CALM1/CAMK2B/VWF	13
R-HSA-6802949	Signaling by RAS mutants	13/1392	47/10867	0.00495581	0.0339044	0.0257822	YWHAB/MAP2K1/ACTB/CAMK2G/CSK/MAP3K11/CALM3/VCL/KRAS/MAPK3/CALM1/CAMK2B/VWF	13
R-HSA-6802955	Paradoxical activation of RAF signaling by kinase inactive BRAF	13/1392	47/10867	0.00495581	0.0339044	0.0257822	YWHAB/MAP2K1/ACTB/CAMK2G/CSK/MAP3K11/CALM3/VCL/KRAS/MAPK3/CALM1/CAMK2B/VWF	13
R-HSA-9649948	Signaling downstream of RAS mutants	13/1392	47/10867	0.00495581	0.0339044	0.0257822	YWHAB/MAP2K1/ACTB/CAMK2G/CSK/MAP3K11/CALM3/VCL/KRAS/MAPK3/CALM1/CAMK2B/VWF	13
R-HSA-8856688	Golgi-to-ER retrograde transport	28/1392	133/10867	0.00504955	0.0343804	0.0261442	NSF/KIF1B/KIFAP3/DYNC1I1/KIF20B/KLC1/KIF21A/TUBB2B/COPG1/DCTN2/PAFAH1B1/ACTR10/ARCN1/KLC2/NAPA/TUBA3E/DYNC1I2/DYNLL2/COPA/RAB6A/RAB6B/KIF2A/COPB1/KIF3C/DYNC1LI2/NAPB/CAPZA2/RAB1A	28
R-HSA-381042	PERK regulates gene expression	10/1392	32/10867	0.00516169	0.0345785	0.0262948	ASNS/EXOSC1/EXOSC5/NFYC/ATF6/EXOSC7/EXOSC8/HERPUD1/EXOSC4/EIF2S3	10
R-HSA-389958	Cooperation of Prefoldin and TriC/CCT in actin and tubulin folding	10/1392	32/10867	0.00516169	0.0345785	0.0262948	CCT7/CCT4/TUBB2B/ACTB/CCT8/CCT2/CCT6A/PFDN2/TUBA3E/PFDN1	10
R-HSA-174490	Membrane binding and targetting of GAG proteins	6/1392	14/10867	0.00524873	0.0345785	0.0262948	MVB12B/UBC/VPS37B/MVB12A/VPS37D/UBA52	6
R-HSA-174495	Synthesis And Processing Of GAG, GAGPOL Polyproteins	6/1392	14/10867	0.00524873	0.0345785	0.0262948	MVB12B/UBC/VPS37B/MVB12A/VPS37D/UBA52	6
R-HSA-177504	Retrograde neurotrophin signalling	6/1392	14/10867	0.00524873	0.0345785	0.0262948	SH3GL2/DNM3/CLTA/DNM2/AP2S1/AP2M1	6
R-HSA-3656237	Defective EXT2 causes exostoses 2	6/1392	14/10867	0.00524873	0.0345785	0.0262948	SDC4/GPC6/GPC1/SDC1/GPC5/EXT1	6
R-HSA-3656253	Defective EXT1 causes exostoses 1, TRPS2 and CHDS	6/1392	14/10867	0.00524873	0.0345785	0.0262948	SDC4/GPC6/GPC1/SDC1/GPC5/EXT1	6
R-HSA-2682334	EPH-Ephrin signaling	21/1392	92/10867	0.00544685	0.0357183	0.0271616	MYL12B/PAK1/EPHA4/CLTA/RASA1/ARPC1A/PSENEN/ACTB/APH1A/ARHGEF7/CLTB/MYH14/VAV2/KALRN/MYH10/GIT1/NGEF/AP2S1/WASL/AP2M1/SDCBP	21
R-HSA-8856828	Clathrin-mediated endocytosis	30/1392	146/10867	0.00548332	0.0357925	0.027218	SH3GL2/AMPH/SGIP1/PACSIN3/DNM3/UBQLN1/TGOLN2/CLTA/NECAP1/UBC/TOR1A/ADRB2/ARPC1A/COPS3/COPS5/ACTB/CLTB/DNM2/SH3KBP1/HSPA8/SYT1/AP2S1/SCARB2/WASL/COPS4/UBA52/RAB5A/OCRL/AP2M1/EPS15	30
R-HSA-9010553	Regulation of expression of SLITs and ROBOs	34/1392	171/10867	0.00558035	0.0362595	0.0275732	ROBO3/UBC/PSMB2/CUL2/PSMB4/PSMD1/DAG1/PSMD2/RPS19/PSMA5/UPF3A/PSMD14/MAGOH/PSMB3/PSMD4/PSMA1/RPLP0/PSMC2/RPL15/PSMA6/PSMA3/RPS23/RPS9/PSMB6/PSMB5/UBA52/RPS16/ELOC/PSMB7/RPS28/NCBP2/PSMC6/PSMD10/UPF3B	34
R-HSA-450294	MAP kinase activation	16/1392	64/10867	0.00576468	0.037287	0.0283545	MAPKAPK3/MAP2K1/MAPK10/MAPK9/MAPKAPK2/UBC/TNIP2/TAB1/SKP1/MAP2K4/CUL1/UBA52/MAPK3/FBXW11/IKBKG/MAPK11	16
R-HSA-5620922	BBSome-mediated cargo-targeting to cilium	8/1392	23/10867	0.0058816	0.0378711	0.0287987	BBS9/CCT4/CCT8/CCT2/BBS4/BBS7/MKKS/LZTFL1	8
R-HSA-5368286	Mitochondrial translation initiation	20/1392	87/10867	0.00605995	0.0386695	0.0294058	MRPL21/MRPL9/MRPL48/MRPS10/MRPL3/MRPL55/MRPL15/MRPS9/MRPL46/MRPL12/MRPS5/MRPS35/MRPS28/MRPL35/MRPS27/MRPS31/MRPS30/MRPL34/MRPL58/MRPS21	20
R-HSA-5419276	Mitochondrial translation termination	20/1392	87/10867	0.00605995	0.0386695	0.0294058	MRPL21/MRPL9/MRPL48/MRPS10/MRPL3/MRPL55/MRPL15/MRPS9/MRPL46/MRPL12/MRPS5/MRPS35/MRPS28/MRPL35/MRPS27/MRPS31/MRPS30/MRPL34/MRPL58/MRPS21	20
R-HSA-73887	Death Receptor Signalling	29/1392	141/10867	0.00616742	0.0390713	0.0297113	RTN4/OMG/RIPK1/HDAC1/RBCK1/CFLAR/NFKBIA/MCF2/MAGED1/UBC/ARHGEF40/PSENEN/APH1A/ARHGEF7/BEX3/VAV2/TAB1/ARHGDIA/OTUD7B/KALRN/RACK1/CYLD/PREX1/NGEF/BAD/UBA52/TAX1BP1/IKBKG/TNFRSF1A	29
R-HSA-442755	Activation of NMDA receptors and postsynaptic events	21/1392	93/10867	0.00620846	0.0390713	0.0297113	PPM1E/LIN7B/PRKAA1/ACTN2/GRIN2C/NBEA/TUBB2B/ARHGEF7/PPM1F/CAMK2G/NRGN/CALM3/TUBA3E/GIT1/ADCY1/PRKAR1B/KRAS/PRKAR1A/MAPK3/CALM1/CAMK2B	21
R-HSA-166016	Toll Like Receptor 4 (TLR4) Cascade	28/1392	135/10867	0.00625283	0.0390713	0.0297113	MAPKAPK3/S100A1/MAP2K1/APP/RIPK1/DNM3/MAPK10/MAPK9/NKIRAS1/NFKBIA/MAPKAPK2/UBC/NKIRAS2/SIGIRR/DNM2/TNIP2/ECSIT/S100B/TAB1/SKP1/MAP2K4/CUL1/UBA52/MAPK3/FBXW11/PTPN4/IKBKG/MAPK11	28
R-HSA-166166	MyD88-independent TLR4 cascade	22/1392	99/10867	0.00631147	0.0390713	0.0297113	MAPKAPK3/MAP2K1/APP/RIPK1/MAPK10/MAPK9/NKIRAS1/NFKBIA/MAPKAPK2/UBC/NKIRAS2/TNIP2/S100B/TAB1/SKP1/MAP2K4/CUL1/UBA52/MAPK3/FBXW11/IKBKG/MAPK11	22
R-HSA-4420097	VEGFA-VEGFR2 Pathway	22/1392	99/10867	0.00631147	0.0390713	0.0297113	AKT1/PLCG1/MAPKAPK3/PAK1/AXL/WASF2/RASA1/PRKCZ/MAPKAPK2/ACTB/VAV2/CALM3/ITPR1/JUP/KRAS/HSP90AA1/MTOR/PRKCB/CALM1/MLST8/MAPK11/NCKAP1	22
R-HSA-937061	TRIF(TICAM1)-mediated TLR4 signaling	22/1392	99/10867	0.00631147	0.0390713	0.0297113	MAPKAPK3/MAP2K1/APP/RIPK1/MAPK10/MAPK9/NKIRAS1/NFKBIA/MAPKAPK2/UBC/NKIRAS2/TNIP2/S100B/TAB1/SKP1/MAP2K4/CUL1/UBA52/MAPK3/FBXW11/IKBKG/MAPK11	22
R-HSA-9656223	Signaling by RAF1 mutants	12/1392	43/10867	0.00631595	0.0390713	0.0297113	YWHAB/MAP2K1/ACTB/CAMK2G/CSK/CALM3/VCL/KRAS/MAPK3/CALM1/CAMK2B/VWF	12
R-HSA-948021	Transport to the Golgi and subsequent modification	36/1392	185/10867	0.00634256	0.0390713	0.0297113	NSF/DYNC1I1/GOSR1/ANK3/MGAT1/TRAPPC6B/CD55/TUBB2B/SEC31A/LMAN1/COPG1/DCTN2/ACTR10/ARCN1/SPTAN1/B4GALT5/NAPA/CHST10/TUBA3E/DYNC1I2/DYNLL2/USO1/COPA/COG6/TFG/TRAPPC6A/MAN2A1/COPB1/PPP6R1/DYNC1LI2/TMEM115/NAPB/CAPZA2/SEC13/ST6GAL1/RAB1A	36
R-HSA-389957	Prefoldin mediated transfer of substrate to CCT/TriC	9/1392	28/10867	0.0063949	0.0392239	0.0298274	CCT7/CCT4/TUBB2B/ACTB/CCT8/CCT2/CCT6A/PFDN2/PFDN1	9
R-HSA-199977	ER to Golgi Anterograde Transport	31/1392	154/10867	0.00657084	0.039808	0.0302716	NSF/DYNC1I1/GOSR1/ANK3/TRAPPC6B/CD55/TUBB2B/SEC31A/LMAN1/COPG1/DCTN2/ACTR10/ARCN1/SPTAN1/NAPA/TUBA3E/DYNC1I2/DYNLL2/USO1/COPA/COG6/TFG/TRAPPC6A/COPB1/PPP6R1/DYNC1LI2/TMEM115/NAPB/CAPZA2/SEC13/RAB1A	31
R-HSA-8964043	Plasma lipoprotein clearance	10/1392	33/10867	0.00657246	0.039808	0.0302716	CLTA/NR1H3/NPC2/LIPA/APOE/AP2S1/APOC1/SOAT2/AP2M1/SCARB1	10
R-HSA-9006925	Intracellular signaling by second messengers	55/1392	309/10867	0.00657406	0.039808	0.0302716	MTA2/PDGFRB/FGFR3/AKT1/PLCG1/RRAGB/HDAC1/RRAGA/UBC/AGO2/PIP4K2C/NBEA/PSMB2/PSMB4/RRAGC/PSMD1/CHD4/CAMK2G/GAB2/PSMD2/PSMA5/CALM3/ITPR1/RNF2/MECOM/PSMD14/PSMB3/PSMD4/RHEB/CDKN1B/PSMA1/PSMC2/IRS2/TSC2/PSMA6/ADCY1/PSMA3/FGF17/PRKAR1B/BAD/FGF18/GATAD2B/MTOR/PRKAR1A/PSMB6/PSMB5/UBA52/MAPK3/CALM1/PSMB7/CAMK2B/PML/MLST8/PSMC6/PSMD10	55
R-HSA-72203	Processing of Capped Intron-Containing Pre-mRNA	45/1392	244/10867	0.00696052	0.0419696	0.0319153	SYF2/PTBP1/PPIH/CDC40/HNRNPUL1/SNU13/PUF60/THOC7/POLR2B/FYTTD1/POLR2C/SNW1/THOC2/NUDT21/RBMX/HNRNPL/DDX5/CCAR1/HNRNPA0/SRSF7/DDX46/SF3A1/NUP188/WBP4/CPSF4/HSPA8/DDX42/MAGOH/HNRNPR/CWC15/SNRNP40/HNRNPH1/POLR2A/NUP153/CHTOP/SNRPN/DHX16/THOC3/HNRNPA2B1/NUP42/SEC13/NCBP2/SF3A3/NUP133/UPF3B	45
R-HSA-15869	Metabolism of nucleotides	22/1392	100/10867	0.0071392	0.0428653	0.0325965	NME4/ENTPD3/DCTPP1/LHPP/ENTPD2/UCK1/CTPS1/GLRX/NME1/AK4/NUDT9/HPRT1/GMPR/ADSL/TXN/NUDT15/GART/DCK/NUDT16/NT5M/AK5/ENTPD4	22
R-HSA-75893	TNF signaling	12/1392	44/10867	0.00769521	0.0460096	0.0349875	RIPK1/RBCK1/CFLAR/UBC/TAB1/OTUD7B/RACK1/CYLD/UBA52/TAX1BP1/IKBKG/TNFRSF1A	12
R-HSA-166208	mTORC1-mediated signalling	8/1392	24/10867	0.00784939	0.0465403	0.0353911	YWHAB/RRAGB/RRAGA/RRAGC/FKBP1A/RHEB/MTOR/MLST8	8
R-HSA-3371571	HSF1-dependent transactivation	8/1392	24/10867	0.00784939	0.0465403	0.0353911	CAMK2G/HSPA8/HSP90AB1/HSPA2/HSP90AA1/MTOR/CAMK2B/MLST8	8
R-HSA-9711097	Cellular response to starvation	31/1392	156/10867	0.00795329	0.0469607	0.0357108	ATP6V1D/ASNS/ATP6V1E1/RRAGB/ATP6V1A/ATP6V1G2/RRAGA/ATP6V0C/RRAGC/ATP6V1H/ITFG2/ATP6V0D1/GCN1/RPS19/ATP6V1G1/RHEB/RPLP0/RPL15/SZT2/EIF2AK4/SESN1/RPS23/RPS9/MTOR/ATP6V1B2/UBA52/RPS16/EIF2S3/MLST8/SEC13/RPS28	31
R-HSA-196025	Formation of annular gap junctions	5/1392	11/10867	0.00811064	0.0471598	0.0358622	CLTA/ACTB/CLTB/DNM2/AP2M1	5
R-HSA-9614399	Regulation of localization of FOXO transcription factors	5/1392	11/10867	0.00811064	0.0471598	0.0358622	YWHAB/AKT1/YWHAQ/YWHAZ/YWHAG	5
R-HSA-380972	Energy dependent regulation of mTOR by LKB1-AMPK	9/1392	29/10867	0.00823959	0.0471598	0.0358622	PRKAA1/RRAGB/CAB39/RRAGA/RRAGC/RHEB/TSC2/MTOR/MLST8	9
R-HSA-5213460	RIPK1-mediated regulated necrosis	9/1392	29/10867	0.00823959	0.0471598	0.0358622	FLOT1/RIPK1/CFLAR/UBC/PDCD6IP/HSP90AA1/FLOT2/UBA52/SDCBP	9
R-HSA-5218920	VEGFR2 mediated vascular permeability	9/1392	29/10867	0.00823959	0.0471598	0.0358622	AKT1/PAK1/VAV2/CALM3/JUP/HSP90AA1/MTOR/CALM1/MLST8	9
R-HSA-5675482	Regulation of necroptotic cell death	9/1392	29/10867	0.00823959	0.0471598	0.0358622	FLOT1/RIPK1/CFLAR/UBC/PDCD6IP/HSP90AA1/FLOT2/UBA52/SDCBP	9
R-HSA-8982491	Glycogen metabolism	9/1392	29/10867	0.00823959	0.0471598	0.0358622	UBC/PHKG1/CALM3/PHKB/PYGL/PHKA2/PPP1R3C/UBA52/CALM1	9
R-HSA-187687	Signalling to ERKs	10/1392	34/10867	0.00826482	0.0471598	0.0358622	YWHAB/MAPKAPK3/MAP2K1/MAPKAPK2/RAPGEF1/RALGDS/KRAS/MAPK3/RIT2/MAPK11	10
R-HSA-1445148	Translocation of SLC2A4 (GLUT4) to the plasma membrane	17/1392	72/10867	0.00828528	0.0471598	0.0358622	YWHAB/KIFAP3/EXOC4/AKT1/YWHAQ/RAB13/TUBB2B/ACTB/EXOC7/YWHAH/YWHAZ/CALM3/RAB11A/YWHAG/TUBA3E/EXOC1/CALM1	17
R-HSA-5619115	Disorders of transmembrane transporters	34/1392	176/10867	0.00875884	0.0496567	0.0377609	SLC26A2/ERLEC1/UBC/SLC1A1/PSMB2/ABCA1/SLC9A6/PSMB4/PSMD1/PSMD2/NUP188/SLC17A5/PSMA5/ABCA12/PSMD14/PSMB3/PSMD4/PSMA1/PSMC2/SLC1A3/PSMA6/BSG/PSMA3/PSMB6/NUP153/PSMB5/UBA52/PSMB7/NUP42/SEC13/SLC2A1/PSMC6/PSMD10/NUP133	34

## Sheet: Supplementary Table 5
Supplementary Table 5. A result of pathway analysis of gene set susceptible to RIN.
ID	Description	GeneRatio	BgRatio	pvalue	p.adjust	qvalue	geneID	Count
R-HSA-72766	Translation	114/1923	291/10867	1.59192e-18	2.31147e-15	1.77122e-15	RPL4/PABPC1/EIF4B/MRPL40/EIF2B1/MRPL43/MRPS9/SRPRA/EIF3I/MRPS27/SRP19/SRP68/VARS2/VARS1/MRPL39/MRPL24/EIF4H/OXA1L/MRPS22/DAP3/MRRF/MRPL18/SRP54/SSR2/MRPL58/KARS1/EIF3L/RPS23/MRPL34/HARS1/TARS1/MRPS35/MRPS28/MRPS21/MRPL21/MRPS24/MRPS31/EIF3M/RPL19/TRMT112/EIF2B2/EPRS1/MRPL20/EIF2S3/MRPS2/MRPL22/EIF3D/MRPL48/MRPL15/SRPRB/EIF1AX/MRPL3/YARS2/LARS1/EIF2B4/RPL15/EIF3H/EARS2/SEC61G/MRPS16/MRPS18A/IARS2/…	114
R-HSA-1428517	The citric acid (TCA) cycle and respiratory electron transport	76/1923	178/10867	4.13615e-15	3.00284e-12	2.30101e-12	SDHA/NUBPL/SDHB/IDH3A/NDUFS5/SLC16A3/TRAP1/COQ10B/NDUFC1/TIMMDC1/GLO1/UQCRC1/NDUFAF1/NDUFS7/LRPPRC/NDUFA1/UQCRC2/CYC1/COX16/PDK2/COX19/COX5B/COX6B1/NDUFA6/NDUFA3/NDUFB11/NDUFA12/IDH3G/NDUFA9/ACO2/ATP5F1C/NDUFB6/ATP5PB/DMAC2L/ATP5ME/TMEM126B/COX6A1/NDUFS6/NDUFAF2/COX5A/ATP5MG/NDUFS4/COX7C/COX7A2L/PDHX/MPC2/ATP5PF/COX6C/NDUFV2/NDUFB3/TMEM186/ATP5F1A/ETFA/NDUFA2/COX20/VDAC1/NNT/MPC1/NDUFB10/FAHD1/PD…	76
R-HSA-163200	Respiratory electron transport, ATP synthesis by chemiosmotic coupling, and heat production by uncoupling proteins.	59/1923	127/10867	5.64863e-14	2.73393e-11	2.09495e-11	SDHA/NUBPL/SDHB/NDUFS5/TRAP1/COQ10B/NDUFC1/TIMMDC1/UQCRC1/NDUFAF1/NDUFS7/LRPPRC/NDUFA1/UQCRC2/CYC1/COX16/COX19/COX5B/COX6B1/NDUFA6/NDUFA3/NDUFB11/NDUFA12/NDUFA9/ATP5F1C/NDUFB6/ATP5PB/DMAC2L/ATP5ME/TMEM126B/COX6A1/NDUFS6/NDUFAF2/COX5A/ATP5MG/NDUFS4/COX7C/COX7A2L/ATP5PF/COX6C/NDUFV2/NDUFB3/TMEM186/ATP5F1A/ETFA/NDUFA2/COX20/NDUFB10/NDUFB5/NDUFAB1/COX7B/SCO1/NDUFA7/UQCR10/ATP5F1E/ATP5PD/UQCRB/ATP5PO/…	59
R-HSA-162906	HIV Infection	89/1923	234/10867	7.83033e-14	2.84241e-11	2.17807e-11	TSG101/PSMA4/AP1G1/PSMD12/PSMB4/NUP62/UBAP1/ERCC3/SUPT4H1/PSMB2/SSRP1/PSMA7/SUPT16H/PSMA3/PSMA5/RANGAP1/NUP153/TPR/VPS4B/PSMD1/PSMB1/PSMC2/NUP133/MNAT1/PSMD4/NUP42/TBP/XRCC6/NUP205/CCNT2/PSMA1/PSMB7/KPNB1/PSMD10/KPNA1/PSMB6/ATP6V1H/PSMB5/VPS37D/GTF2B/ARF1/AP2S1/TAF7/NELFB/CHMP4B/CDK7/GTF2E1/PSMA2/AP1M1/BTRC/POLR2C/PDCD6IP/NUP85/B2M/PSMC6/GTF2A2/PSMA6/XPO1/RANBP1/SLC25A5/PSMD14/SKP1/PSMC1/PSMD2/NC…	89
R-HSA-5676590	NIK-->noncanonical NF-kB signaling	35/1923	59/10867	9.24347e-13	2.6843e-10	2.05691e-10	PSMA4/PSMD12/PSMB4/PSMB2/PSMA7/PSMA3/FBXW11/PSMA5/PSMD1/PSMB1/PSMC2/PSMD4/CUL1/PSMA1/PSMB7/PSMD10/PSMB6/PSMB5/UBE2M/CHUK/UBA3/PSMA2/BTRC/PSMC6/PSMA6/PSMD14/MAP3K14/SKP1/PSMC1/PSMD2/PSME2/PSMB3/UBC/UBB/PSMD7	35
R-HSA-5607761	Dectin-1 mediated noncanonical NF-kB signaling	35/1923	60/10867	1.84332e-12	4.46083e-10	3.41822e-10	PSMA4/PSMD12/PSMB4/PSMB2/PSMA7/PSMA3/FBXW11/PSMA5/PSMD1/PSMB1/PSMC2/PSMD4/CUL1/PSMA1/PSMB7/PSMD10/PSMB6/PSMB5/UBE2M/CHUK/UBA3/PSMA2/BTRC/PSMC6/PSMA6/PSMD14/MAP3K14/SKP1/PSMC1/PSMD2/PSME2/PSMB3/UBC/UBB/PSMD7	35
R-HSA-611105	Respiratory electron transport	49/1923	103/10867	2.57427e-12	5.33976e-10	4.09173e-10	SDHA/NUBPL/SDHB/NDUFS5/TRAP1/COQ10B/NDUFC1/TIMMDC1/UQCRC1/NDUFAF1/NDUFS7/LRPPRC/NDUFA1/UQCRC2/CYC1/COX16/COX19/COX5B/COX6B1/NDUFA6/NDUFA3/NDUFB11/NDUFA12/NDUFA9/NDUFB6/TMEM126B/COX6A1/NDUFS6/NDUFAF2/COX5A/NDUFS4/COX7C/COX7A2L/COX6C/NDUFV2/NDUFB3/TMEM186/ETFA/NDUFA2/COX20/NDUFB10/NDUFB5/NDUFAB1/COX7B/SCO1/NDUFA7/UQCR10/UQCRB/CYCS	49
R-HSA-9604323	Negative regulation of NOTCH4 signaling	32/1923	54/10867	9.167e-12	1.6487e-09	1.26336e-09	PSMA4/PSMD12/PSMB4/PSMB2/PSMA7/PSMA3/PSMA5/PSMD1/PSMB1/PSMC2/PSMD4/CUL1/YWHAZ/PSMA1/PSMB7/PSMD10/PSMB6/PSMB5/PSMA2/PSMC6/PSMA6/PSMD14/NOTCH4/SKP1/PSMC1/PSMD2/PSME2/PSMB3/UBC/FBXW7/UBB/PSMD7	32
R-HSA-5389840	Mitochondrial translation elongation	43/1923	87/10867	1.13547e-11	1.6487e-09	1.26336e-09	MRPL40/MRPL43/MRPS9/MRPS27/MRPL39/MRPL24/OXA1L/MRPS22/DAP3/MRPL18/MRPL58/MRPL34/MRPS35/MRPS28/MRPS21/MRPL21/MRPS24/MRPS31/MRPL20/MRPS2/MRPL22/MRPL48/MRPL15/MRPL3/MRPS16/MRPS18A/MRPL54/MRPL49/TSFM/MRPS5/MRPS15/MRPL36/MRPS17/MRPS18C/MRPS11/MRPS30/AURKAIP1/MRPL37/MRPL53/MRPL46/MRPL55/MRPL38/MRPL35	43
R-HSA-5419276	Mitochondrial translation termination	43/1923	87/10867	1.13547e-11	1.6487e-09	1.26336e-09	MRPL40/MRPL43/MRPS9/MRPS27/MRPL39/MRPL24/OXA1L/MRPS22/DAP3/MRRF/MRPL18/MRPL58/MRPL34/MRPS35/MRPS28/MRPS21/MRPL21/MRPS24/MRPS31/MRPL20/MRPS2/MRPL22/MRPL48/MRPL15/MRPL3/MRPS16/MRPS18A/MRPL54/MRPL49/MRPS5/MRPS15/MRPL36/MRPS17/MRPS18C/MRPS11/MRPS30/AURKAIP1/MRPL37/MRPL53/MRPL46/MRPL55/MRPL38/MRPL35	43
R-HSA-162909	Host Interactions of HIV factors	55/1923	130/10867	4.04134e-11	5.13081e-09	3.93161e-09	PSMA4/AP1G1/PSMD12/PSMB4/NUP62/PSMB2/PSMA7/PSMA3/PSMA5/RANGAP1/NUP153/TPR/PSMD1/PSMB1/PSMC2/NUP133/PSMD4/NUP42/NUP205/PSMA1/PSMB7/KPNB1/PSMD10/KPNA1/PSMB6/ATP6V1H/PSMB5/ARF1/AP2S1/PSMA2/AP1M1/BTRC/NUP85/B2M/PSMC6/PSMA6/XPO1/RANBP1/SLC25A5/PSMD14/SKP1/PSMC1/PSMD2/PSME2/SEH1L/PSMB3/NUP88/SLC25A4/UBC/AP1S2/UBB/ELOC/ELMO1/CUL5/PSMD7	55
R-HSA-5368287	Mitochondrial translation	44/1923	93/10867	4.24034e-11	5.13081e-09	3.93161e-09	MRPL40/MRPL43/MRPS9/MRPS27/MRPL39/MRPL24/OXA1L/MRPS22/DAP3/MRRF/MRPL18/MRPL58/MRPL34/MRPS35/MRPS28/MRPS21/MRPL21/MRPS24/MRPS31/MRPL20/MRPS2/MRPL22/MRPL48/MRPL15/MRPL3/MRPS16/MRPS18A/MRPL54/MRPL49/TSFM/MRPS5/MRPS15/MRPL36/MRPS17/MRPS18C/MRPS11/MRPS30/AURKAIP1/MRPL37/MRPL53/MRPL46/MRPL55/MRPL38/MRPL35	44
R-HSA-5368286	Mitochondrial translation initiation	42/1923	87/10867	5.19747e-11	5.80518e-09	4.44836e-09	MRPL40/MRPL43/MRPS9/MRPS27/MRPL39/MRPL24/OXA1L/MRPS22/DAP3/MRPL18/MRPL58/MRPL34/MRPS35/MRPS28/MRPS21/MRPL21/MRPS24/MRPS31/MRPL20/MRPS2/MRPL22/MRPL48/MRPL15/MRPL3/MRPS16/MRPS18A/MRPL54/MRPL49/MRPS5/MRPS15/MRPL36/MRPS17/MRPS18C/MRPS11/MRPS30/AURKAIP1/MRPL37/MRPL53/MRPL46/MRPL55/MRPL38/MRPL35	42
R-HSA-72203	Processing of Capped Intron-Containing Pre-mRNA	84/1923	244/10867	1.70116e-10	1.76434e-08	1.35197e-08	SNRNP40/SNRPB2/ZMAT5/NUP62/TFIP11/SF3A1/CPSF1/CTNNBL1/CWC15/PCBP1/SF3B3/SNRPF/PRPF4/NUP153/PLRG1/TPR/PRPF19/NUP133/CSTF3/NUP42/PRPF8/NUP205/USP39/SLU7/WBP4/SRSF2/DDX42/HNRNPR/CCAR1/RNPS1/CPSF4/FIP1L1/SARNP/PDCD7/CWC27/SNRPB/FYTTD1/HNRNPD/SNRPD2/U2AF1/PPIE/MAGOH/POLR2C/NUP85/BUD31/SNRNP25/LSM5/SNRPA1/SRSF5/CDC40/SF3B1/SF3B2/NUDT21/NCBP2/LSM7/DDX23/DHX38/SEH1L/CHTOP/RBMX/POLR2B/DDX5/THOC7/NUP88/DHX…	84
R-HSA-450531	Regulation of mRNA stability by proteins that bind AU-rich elements	41/1923	88/10867	3.53617e-10	3.42302e-08	2.62297e-08	PSMA4/PSMD12/PSMB4/PABPC1/EXOSC9/PSMB2/PSMA7/PSMA3/PSMA5/PSMD1/EXOSC5/PSMB1/PSMC2/PSMD4/YWHAZ/PSMA1/PARN/PSMB7/PSMD10/PSMB6/PSMB5/HNRNPD/EXOSC8/PSMA2/PSMC6/PSMA6/XPO1/PSMD14/PSMC1/PSMD2/PSME2/PSMB3/YWHAB/SET/DCP2/UBC/KHSRP/DCP1A/EXOSC1/UBB/PSMD7	41
R-HSA-8932339	ROS sensing by NFE2L2	31/1923	57/10867	3.93991e-10	3.43357e-08	2.63106e-08	PSMA4/PSMD12/PSMB4/CSNK2B/PSMB2/PSMA7/PSMA3/PSMA5/PSMD1/PSMB1/PSMC2/PSMD4/PSMA1/PSMB7/PSMD10/KEAP1/PSMB6/PSMB5/CSNK2A2/PSMA2/PSMC6/PSMA6/PSMD14/PSMC1/PSMD2/PSME2/PSMB3/UBC/NFE2L2/UBB/PSMD7	31
R-HSA-187577	SCF(Skp2)-mediated degradation of p27/p21	32/1923	60/10867	4.02002e-10	3.43357e-08	2.63106e-08	PSMA4/PSMD12/PSMB4/PSMB2/PSMA7/PSMA3/PSMA5/PSMD1/PSMB1/PSMC2/PSMD4/CUL1/PSMA1/PSMB7/PSMD10/PSMB6/PSMB5/CDKN1B/CCNA1/CKS1B/PSMA2/PSMC6/PSMA6/PSMD14/SKP1/PSMC1/PSMD2/PSME2/PSMB3/UBC/UBB/PSMD7	32
R-HSA-9711123	Cellular response to chemical stress	61/1923	160/10867	5.97916e-10	4.82319e-08	3.69589e-08	PSMA4/PSMD12/PSMB4/CSNK2B/PSMB2/PSMA7/PSMA3/CREBBP/PSMA5/PSMD1/PSMB1/PSMC2/PSMD4/CUL1/TXN/PSMA1/SOD1/PSMB7/PSMD10/KEAP1/PSMB6/PSMB5/LRPPRC/CSNK2A2/COX16/COX19/COX5B/COX6B1/CCS/NUDT2/GPX3/TXNRD1/PRDX5/PSMA2/PSMC6/TXNRD2/PSMA6/COX6A1/PSMD14/SKP1/COX5A/PSMC1/PSMD2/PSME2/NCOA6/COX7C/COX7A2L/PSMB3/COX6C/COX20/UBC/PRDX2/TXN2/NFE2L2/GPX1/COX7B/SCO1/UBB/PRDX3/PSMD7/CYCS	61
R-HSA-180534	Vpu mediated degradation of CD4	29/1923	52/10867	6.5335e-10	4.91404e-08	3.7655e-08	PSMA4/PSMD12/PSMB4/PSMB2/PSMA7/PSMA3/PSMA5/PSMD1/PSMB1/PSMC2/PSMD4/PSMA1/PSMB7/PSMD10/PSMB6/PSMB5/PSMA2/BTRC/PSMC6/PSMA6/PSMD14/SKP1/PSMC1/PSMD2/PSME2/PSMB3/UBC/UBB/PSMD7	29
R-HSA-174113	SCF-beta-TrCP mediated degradation of Emi1	30/1923	55/10867	6.87714e-10	4.91404e-08	3.7655e-08	PSMA4/PSMD12/PSMB4/PSMB2/PSMA7/PSMA3/PSMA5/PSMD1/PSMB1/PSMC2/PSMD4/CUL1/PSMA1/PSMB7/PSMD10/PSMB6/PSMB5/PSMA2/BTRC/PSMC6/PSMA6/PSMD14/SKP1/PSMC1/PSMD2/PSME2/PSMB3/UBC/UBB/PSMD7	30
R-HSA-72172	mRNA Splicing	69/1923	191/10867	7.10708e-10	4.91404e-08	3.7655e-08	SNRNP40/SNRPB2/ZMAT5/TFIP11/SF3A1/CPSF1/CTNNBL1/CWC15/PCBP1/SF3B3/SNRPF/PRPF4/PLRG1/PRPF19/CSTF3/PRPF8/USP39/SLU7/WBP4/SRSF2/DDX42/HNRNPR/CCAR1/RNPS1/CPSF4/FIP1L1/PDCD7/CWC27/SNRPB/HNRNPD/SNRPD2/U2AF1/PPIE/MAGOH/POLR2C/BUD31/SNRNP25/LSM5/SNRPA1/SRSF5/CDC40/SF3B1/SF3B2/NUDT21/NCBP2/LSM7/DDX23/DHX38/RBMX/POLR2B/DDX5/DHX15/HNRNPA0/SYMPK/LSM3/PPIH/SF3A2/SUGP1/PRPF38A/SNRPN/SRRT/SNU13/POLR2F/EFTUD2/GT…	69
R-HSA-68949	Orc1 removal from chromatin	35/1923	71/10867	1.02573e-09	6.76983e-08	5.18755e-08	PSMA4/PSMD12/PSMB4/PSMB2/PSMA7/PSMA3/PSMA5/PSMD1/PSMB1/PSMC2/PSMD4/MCM8/CUL1/PSMA1/PSMB7/PSMD10/PSMB6/MCM4/PSMB5/CCNA1/ORC5/PSMA2/PSMC6/PSMA6/PSMD14/SKP1/PSMC1/PSMD2/PSME2/ORC2/PSMB3/UBC/UBB/MCM7/PSMD7	35
R-HSA-9707587	Regulation of HMOX1 expression and activity	33/1923	65/10867	1.16167e-09	7.33369e-08	5.61963e-08	PSMA4/PSMD12/PSMB4/CSNK2B/PSMB2/PSMA7/PSMA3/PSMA5/PSMD1/PSMB1/PSMC2/PSMD4/CUL1/PSMA1/PSMB7/PSMD10/KEAP1/PSMB6/PSMB5/CSNK2A2/PSMA2/PSMC6/PSMA6/PSMD14/SKP1/PSMC1/PSMD2/PSME2/PSMB3/UBC/NFE2L2/UBB/PSMD7	33
R-HSA-72163	mRNA Splicing - Major Pathway	66/1923	183/10867	1.80367e-09	1.04354e-07	7.99636e-08	SNRNP40/SNRPB2/TFIP11/SF3A1/CPSF1/CTNNBL1/CWC15/PCBP1/SF3B3/SNRPF/PRPF4/PLRG1/PRPF19/CSTF3/PRPF8/USP39/SLU7/WBP4/SRSF2/DDX42/HNRNPR/CCAR1/RNPS1/CPSF4/FIP1L1/CWC27/SNRPB/HNRNPD/SNRPD2/U2AF1/PPIE/MAGOH/POLR2C/BUD31/LSM5/SNRPA1/SRSF5/CDC40/SF3B1/SF3B2/NUDT21/NCBP2/LSM7/DDX23/DHX38/RBMX/POLR2B/DDX5/DHX15/HNRNPA0/SYMPK/LSM3/PPIH/SF3A2/SUGP1/PRPF38A/SNRPN/SRRT/SNU13/POLR2F/EFTUD2/GTF2F2/PCF11/HNRNPL/HN…	66
R-HSA-350562	Regulation of ornithine decarboxylase (ODC)	28/1923	51/10867	2.09339e-09	1.04354e-07	7.99636e-08	PSMA4/PSMD12/PSMB4/PSMB2/PSMA7/PSMA3/PSMA5/ODC1/PSMD1/PSMB1/PSMC2/PSMD4/PSMA1/PSMB7/PSMD10/PSMB6/PSMB5/OAZ2/PSMA2/AZIN1/PSMC6/PSMA6/PSMD14/PSMC1/PSMD2/PSME2/PSMB3/PSMD7	28
R-HSA-5610780	Degradation of GLI1 by the proteasome	31/1923	60/10867	2.12137e-09	1.04354e-07	7.99636e-08	PSMA4/PSMD12/PSMB4/PSMB2/PSMA7/PSMA3/PSMA5/PSMD1/PSMB1/PSMC2/PSMD4/CUL1/PSMA1/PSMB7/PSMD10/PSMB6/PSMB5/PSMA2/BTRC/NUMB/PSMC6/PSMA6/PSMD14/SKP1/PSMC1/PSMD2/PSME2/PSMB3/UBC/UBB/PSMD7	31
R-HSA-5610783	Degradation of GLI2 by the proteasome	31/1923	60/10867	2.12137e-09	1.04354e-07	7.99636e-08	PSMA4/PSMD12/PSMB4/PSMB2/PSMA7/PSMA3/PSMA5/PSMD1/PSMB1/PSMC2/PSMD4/CUL1/PSMA1/PSMB7/PSMD10/PSMB6/PSMB5/CSNK1A1/PSMA2/BTRC/PSMC6/PSMA6/PSMD14/SKP1/PSMC1/PSMD2/PSME2/PSMB3/UBC/UBB/PSMD7	31
R-HSA-5610785	GLI3 is processed to GLI3R by the proteasome	31/1923	60/10867	2.12137e-09	1.04354e-07	7.99636e-08	PSMA4/PSMD12/PSMB4/PSMB2/PSMA7/PSMA3/PSMA5/PSMD1/PSMB1/PSMC2/PSMD4/CUL1/PSMA1/PSMB7/PSMD10/PSMB6/PSMB5/CSNK1A1/PSMA2/BTRC/PSMC6/PSMA6/PSMD14/SKP1/PSMC1/PSMD2/PSME2/PSMB3/UBC/UBB/PSMD7	31
R-HSA-180585	Vif-mediated degradation of APOBEC3G	29/1923	54/10867	2.15607e-09	1.04354e-07	7.99636e-08	PSMA4/PSMD12/PSMB4/PSMB2/PSMA7/PSMA3/PSMA5/PSMD1/PSMB1/PSMC2/PSMD4/PSMA1/PSMB7/PSMD10/PSMB6/PSMB5/PSMA2/PSMC6/PSMA6/PSMD14/PSMC1/PSMD2/PSME2/PSMB3/UBC/UBB/ELOC/CUL5/PSMD7	29
R-HSA-8854050	FBXL7 down-regulates AURKA during mitotic entry and in early mitosis	29/1923	54/10867	2.15607e-09	1.04354e-07	7.99636e-08	PSMA4/PSMD12/PSMB4/PSMB2/PSMA7/PSMA3/PSMA5/PSMD1/PSMB1/PSMC2/PSMD4/CUL1/PSMA1/PSMB7/PSMD10/PSMB6/PSMB5/PSMA2/PSMC6/PSMA6/PSMD14/SKP1/PSMC1/PSMD2/PSME2/PSMB3/UBC/UBB/PSMD7	29
R-HSA-1169091	Activation of NF-kappaB in B cells	33/1923	67/10867	3.16444e-09	1.48218e-07	1.13576e-07	PSMA4/PSMD12/PSMB4/PSMB2/PSMA7/PSMA3/FBXW11/PSMA5/PSMD1/PSMB1/PSMC2/PSMD4/CUL1/PSMA1/PSMB7/PSMD10/PSMB6/PSMB5/CHUK/PSMA2/BTRC/PSMC6/PSMA6/PSMD14/SKP1/PRKCB/PSMC1/PSMD2/PSME2/PSMB3/UBC/UBB/PSMD7	33
R-HSA-69601	Ubiquitin Mediated Degradation of Phosphorylated Cdc25A	28/1923	52/10867	3.77344e-09	1.61148e-07	1.23484e-07	PSMA4/PSMD12/PSMB4/PSMB2/PSMA7/PSMA3/PSMA5/PSMD1/PSMB1/PSMC2/PSMD4/PSMA1/PSMB7/PSMD10/PSMB6/PSMB5/PSMA2/PSMC6/PSMA6/PSMD14/PSMC1/PSMD2/PSME2/PSMB3/UBC/UBB/CHEK2/PSMD7	28
R-HSA-69610	p53-Independent DNA Damage Response	28/1923	52/10867	3.77344e-09	1.61148e-07	1.23484e-07	PSMA4/PSMD12/PSMB4/PSMB2/PSMA7/PSMA3/PSMA5/PSMD1/PSMB1/PSMC2/PSMD4/PSMA1/PSMB7/PSMD10/PSMB6/PSMB5/PSMA2/PSMC6/PSMA6/PSMD14/PSMC1/PSMD2/PSME2/PSMB3/UBC/UBB/CHEK2/PSMD7	28
R-HSA-69613	p53-Independent G1/S DNA damage checkpoint	28/1923	52/10867	3.77344e-09	1.61148e-07	1.23484e-07	PSMA4/PSMD12/PSMB4/PSMB2/PSMA7/PSMA3/PSMA5/PSMD1/PSMB1/PSMC2/PSMD4/PSMA1/PSMB7/PSMD10/PSMB6/PSMB5/PSMA2/PSMC6/PSMA6/PSMD14/PSMC1/PSMD2/PSME2/PSMB3/UBC/UBB/CHEK2/PSMD7	28
R-HSA-446203	Asparagine N-linked glycosylation	95/1923	304/10867	3.90453e-09	1.61982e-07	1.24123e-07	FUCA1/GORASP1/DERL1/RNF103/MPDU1/SEC22C/MAGT1/MAN2A2/ARF3/COG1/ARCN1/TRAPPC2/GNE/B4GALT5/COG6/ST3GAL5/COPA/COPB1/MAN1C1/COPB2/ARFGAP3/CANX/SCFD1/RAB1A/ACTR1A/TFG/DYNC1I2/COPG1/GFPT1/ST6GALNAC4/SEC22B/ALG9/GNPNAT1/SLC17A5/TUBB2A/ARF1/SYVN1/STT3A/DYNLL1/CMAS/TRAPPC4/ANK3/GANAB/NAPG/CTSA/RAD23B/PPP6C/DPM1/DYNC1LI2/CNIH1/ST3GAL3/CTSZ/STX5/SPTBN2/TMED7/ACTR10/ST3GAL2/TUSC3/ARF4/NEU1/TUBB4B/TMEM115/PSM…	95
R-HSA-8951664	Neddylation	78/1923	234/10867	4.12696e-09	1.66454e-07	1.2755e-07	PSMA4/PSMD12/PSMB4/ASB8/NAE1/PSMB2/PUM2/PSMA7/PSMA3/DCAF7/ASB3/FBXW11/PSMA5/PSMD1/PSMB1/PSMC2/FBXW5/PSMD4/CUL1/CUL4A/TULP4/RNF7/CUL2/FBXO7/COMMD3/COPS5/PSMA1/PSMB7/ZBTB16/COMMD9/DCAF11/PSMD10/KEAP1/PSMB6/PSMB5/RBBP5/UBE2M/COPS3/UBA3/COMMD8/PSMA2/ASB1/DCUN1D5/BTRC/PSMC6/PSMA6/PSMD14/FBXL16/KLHL21/EPAS1/SKP1/DCAF4/PSMC1/PSMD2/KLHL9/PSME2/ASB13/PSMB3/GPS1/DCAF6/SPSB2/FBXO11/COMMD10/UBC/FBXW7/CAND1/C…	78
R-HSA-3700989	Transcriptional Regulation by TP53	109/1923	365/10867	4.85814e-09	1.90649e-07	1.4609e-07	PTEN/RBL2/MTOR/PRMT1/CNOT2/NDRG1/ERCC3/BRPF3/CSNK2B/SUPT4H1/TSC1/SSRP1/LAMTOR2/SUPT16H/CREBBP/TFDP1/PHF20/GATAD2B/PIP4P1/RABGGTB/CDK5/RAD51D/PIP4K2B/MLH1/MNAT1/TBP/TSC2/LAMTOR3/YWHAZ/TRIAP1/CCNT2/TXN/RRAGA/AGO2/NBN/RFFL/USP7/LRPPRC/G6PD/CSNK2A2/HDAC2/RPA1/COX16/COX19/COX5B/BRD7/CNOT10/COX6B1/TAF7/PRELID1/NELFB/MEAF6/CDKN1B/MBD3/PIP4K2C/CCNA1/EHMT2/CDK7/TXNRD1/PRDX5/POLR2C/RRAGB/RPA3/COX6A1/CNOT7/…	109
R-HSA-68827	CDT1 association with the CDC6:ORC:origin complex	30/1923	59/10867	6.30497e-09	2.30095e-07	1.76316e-07	PSMA4/PSMD12/PSMB4/PSMB2/PSMA7/PSMA3/PSMA5/PSMD1/PSMB1/PSMC2/PSMD4/MCM8/PSMA1/PSMB7/PSMD10/PSMB6/PSMB5/ORC5/PSMA2/PSMC6/PSMA6/PSMD14/PSMC1/PSMD2/PSME2/ORC2/PSMB3/UBC/UBB/PSMD7	30
R-HSA-450408	AUF1 (hnRNP D0) binds and destabilizes mRNA	29/1923	56/10867	6.54563e-09	2.30095e-07	1.76316e-07	PSMA4/PSMD12/PSMB4/PABPC1/PSMB2/PSMA7/PSMA3/PSMA5/PSMD1/PSMB1/PSMC2/PSMD4/PSMA1/PSMB7/PSMD10/PSMB6/PSMB5/HNRNPD/PSMA2/PSMC6/PSMA6/PSMD14/PSMC1/PSMD2/PSME2/PSMB3/UBC/UBB/PSMD7	29
R-HSA-5362768	Hh mutants are degraded by ERAD	29/1923	56/10867	6.54563e-09	2.30095e-07	1.76316e-07	PSMA4/PSMD12/PSMB4/PSMB2/PSMA7/PSMA3/PSMA5/PSMD1/PSMB1/PSMC2/PSMD4/PSMA1/PSMB7/PSMD10/PSMB6/PSMB5/SYVN1/PSMA2/PSMC6/PSMA6/PSMD14/PSMC1/PSMD2/PSME2/PSMB3/UBC/ERLEC1/UBB/PSMD7	29
R-HSA-211733	Regulation of activated PAK-2p34 by proteasome mediated degradation	27/1923	50/10867	6.60355e-09	2.30095e-07	1.76316e-07	PSMA4/PSMD12/PSMB4/PSMB2/PSMA7/PSMA3/PSMA5/PSMD1/PSMB1/PSMC2/PSMD4/PSMA1/PSMB7/PSMD10/PSMB6/PSMB5/PSMA2/PSMC6/PSMA6/PSMD14/PSMC1/PSMD2/PSME2/PSMB3/UBC/UBB/PSMD7	27
R-HSA-169911	Regulation of Apoptosis	28/1923	53/10867	6.65564e-09	2.30095e-07	1.76316e-07	PSMA4/PSMD12/PSMB4/PSMB2/PSMA7/PSMA3/PSMA5/PSMD1/PSMB1/PSMC2/PSMD4/PSMA1/PSMB7/PSMD10/PSMB6/PSMB5/PSMA2/PSMC6/OPA1/PSMA6/PSMD14/PSMC1/PSMD2/PSME2/PSMB3/UBC/UBB/PSMD7	28
R-HSA-9707564	Cytoprotection by HMOX1	49/1923	124/10867	7.36159e-09	2.48582e-07	1.90482e-07	PSMA4/PSMD12/PSMB4/CSNK2B/PSMB2/PSMA7/PSMA3/CREBBP/PSMA5/PSMD1/PSMB1/PSMC2/PSMD4/CUL1/PSMA1/PSMB7/PSMD10/KEAP1/PSMB6/PSMB5/LRPPRC/CSNK2A2/COX16/COX19/COX5B/COX6B1/PSMA2/PSMC6/PSMA6/COX6A1/PSMD14/SKP1/COX5A/PSMC1/PSMD2/PSME2/NCOA6/COX7C/COX7A2L/PSMB3/COX6C/COX20/UBC/NFE2L2/COX7B/SCO1/UBB/PSMD7/CYCS	49
R-HSA-4641258	Degradation of DVL	29/1923	57/10867	1.1085e-08	3.5345e-07	2.7084e-07	PSMA4/PSMD12/PSMB4/PSMB2/PSMA7/PSMA3/PSMA5/PSMD1/DVL3/PSMB1/PSMC2/PSMD4/PSMA1/PSMB7/PSMD10/PSMB6/PSMB5/PSMA2/PSMC6/PSMA6/PSMD14/PSMC1/PSMD2/PSME2/PSMB3/UBC/KLHL12/UBB/PSMD7	29
R-HSA-69541	Stabilization of p53	29/1923	57/10867	1.1085e-08	3.5345e-07	2.7084e-07	PSMA4/PSMD12/PSMB4/PSMB2/PSMA7/PSMA3/PHF20/PSMA5/PSMD1/PSMB1/PSMC2/PSMD4/PSMA1/PSMB7/PSMD10/PSMB6/PSMB5/PSMA2/PSMC6/PSMA6/PSMD14/PSMC1/PSMD2/PSME2/PSMB3/UBC/UBB/CHEK2/PSMD7	29
R-HSA-195253	Degradation of beta-catenin by the destruction complex	37/1923	83/10867	1.14409e-08	3.5345e-07	2.7084e-07	PSMA4/PSMD12/PSMB4/PSMB2/PSMA7/PSMA3/PSMA5/PSMD1/PSMB1/PSMC2/PSMD4/CUL1/FRAT2/PSMA1/PSMB7/PPP2R5D/PSMD10/PSMB6/PSMB5/PPP2R5E/CSNK1A1/PSMA2/BTRC/PSMC6/PSMA6/PSMD14/SKP1/PSMC1/PSMD2/PSME2/PSMB3/PPP2CB/UBC/PPP2R5C/ZRANB1/UBB/PSMD7	37
R-HSA-69202	Cyclin E associated events during G1/S transition	37/1923	83/10867	1.14409e-08	3.5345e-07	2.7084e-07	PSMA4/PSMD12/PSMB4/RBL2/PSMB2/PSMA7/PSMA3/TFDP1/PSMA5/PSMD1/PSMB1/PSMC2/MNAT1/PSMD4/CUL1/PSMA1/PSMB7/PSMD10/PSMB6/PSMB5/CDKN1B/CCNA1/CDK7/CKS1B/PSMA2/PSMC6/PSMA6/PSMD14/SKP1/MAX/PSMC1/PSMD2/PSME2/PSMB3/UBC/UBB/PSMD7	37
R-HSA-349425	Autodegradation of the E3 ubiquitin ligase COP1	27/1923	52/10867	2.02138e-08	5.98989e-07	4.58991e-07	PSMA4/PSMD12/PSMB4/PSMB2/PSMA7/PSMA3/PSMA5/PSMD1/PSMB1/PSMC2/PSMD4/PSMA1/PSMB7/PSMD10/PSMB6/PSMB5/PSMA2/PSMC6/PSMA6/PSMD14/PSMC1/PSMD2/PSME2/PSMB3/UBC/UBB/PSMD7	27
R-HSA-75815	Ubiquitin-dependent degradation of Cyclin D	27/1923	52/10867	2.02138e-08	5.98989e-07	4.58991e-07	PSMA4/PSMD12/PSMB4/PSMB2/PSMA7/PSMA3/PSMA5/PSMD1/PSMB1/PSMC2/PSMD4/PSMA1/PSMB7/PSMD10/PSMB6/PSMB5/PSMA2/PSMC6/PSMA6/PSMD14/PSMC1/PSMD2/PSME2/PSMB3/UBC/UBB/PSMD7	27
R-HSA-68867	Assembly of the pre-replicative complex	32/1923	68/10867	2.24391e-08	6.51632e-07	4.9933e-07	PSMA4/PSMD12/PSMB4/PSMB2/PSMA7/PSMA3/PSMA5/PSMD1/PSMB1/PSMC2/PSMD4/MCM8/PSMA1/PSMB7/PSMD10/PSMB6/MCM4/PSMB5/ORC5/PSMA2/PSMC6/PSMA6/PSMD14/PSMC1/PSMD2/PSME2/ORC2/PSMB3/UBC/UBB/MCM7/PSMD7	32
R-HSA-69656	Cyclin A:Cdk2-associated events at S phase entry	37/1923	85/10867	2.50154e-08	7.12204e-07	5.45744e-07	PSMA4/PSMD12/PSMB4/RBL2/PSMB2/PSMA7/PSMA3/TFDP1/PSMA5/PSMD1/PSMB1/PSMC2/MNAT1/PSMD4/CUL1/PSMA1/PSMB7/PSMD10/PSMB6/PSMB5/CDKN1B/CCNA1/CDK7/CKS1B/PSMA2/PSMC6/PSMA6/PSMD14/SKP1/MAX/PSMC1/PSMD2/PSME2/PSMB3/UBC/UBB/PSMD7	37
R-HSA-351202	Metabolism of polyamines	29/1923	59/10867	3.01785e-08	8.26776e-07	6.33538e-07	PSMA4/PSMD12/PSMB4/PSMB2/PSMA7/PSMA3/PSMA5/ODC1/PSMD1/PSMB1/PSMC2/PSMD4/PSMA1/PSMB7/PSMD10/PSMB6/PSMB5/OAZ2/PSMA2/AZIN1/PSMC6/PSMA6/PSMD14/PSMC1/PSMD2/PSME2/PSMB3/AMD1/PSMD7	29
R-HSA-5387390	Hh mutants abrogate ligand secretion	29/1923	59/10867	3.01785e-08	8.26776e-07	6.33538e-07	PSMA4/PSMD12/PSMB4/PSMB2/PSMA7/PSMA3/PSMA5/PSMD1/PSMB1/PSMC2/PSMD4/PSMA1/PSMB7/PSMD10/PSMB6/PSMB5/SYVN1/PSMA2/PSMC6/PSMA6/PSMD14/PSMC1/PSMD2/PSME2/PSMB3/UBC/ERLEC1/UBB/PSMD7	29
R-HSA-69563	p53-Dependent G1 DNA Damage Response	31/1923	66/10867	3.92947e-08	1.03738e-06	7.94919e-07	PSMA4/PSMD12/PSMB4/PSMB2/PSMA7/PSMA3/PHF20/PSMA5/PSMD1/PSMB1/PSMC2/PSMD4/PSMA1/PSMB7/PSMD10/PSMB6/PSMB5/CDKN1B/CCNA1/PSMA2/PSMC6/PSMA6/PSMD14/PSMC1/PSMD2/PSME2/PSMB3/UBC/UBB/CHEK2/PSMD7	31
R-HSA-69580	p53-Dependent G1/S DNA damage checkpoint	31/1923	66/10867	3.92947e-08	1.03738e-06	7.94919e-07	PSMA4/PSMD12/PSMB4/PSMB2/PSMA7/PSMA3/PHF20/PSMA5/PSMD1/PSMB1/PSMC2/PSMD4/PSMA1/PSMB7/PSMD10/PSMB6/PSMB5/CDKN1B/CCNA1/PSMA2/PSMC6/PSMA6/PSMD14/PSMC1/PSMD2/PSME2/PSMB3/UBC/UBB/CHEK2/PSMD7	31
R-HSA-69275	G2/M Transition	66/1923	196/10867	4.13585e-08	1.07237e-06	8.21728e-07	PSMA4/PSMD12/PSMB4/PSMB2/PSMA7/PSMA3/HAUS2/FBXW11/CETN2/PSMA5/PSMD1/PSMB1/PSMC2/MNAT1/PSMD4/CUL1/PCM1/TUBG1/CKAP5/PSMA1/ACTR1A/PSMB7/DYNC1I2/PSMD10/PSMB6/PPP1CB/TUBGCP4/PSMB5/NME7/HSP90AB1/TUBB/TUBB2A/CDK11B/CCNA1/DYNLL1/CDK7/PSMA2/BTRC/PSMC6/CEP41/PSMA6/XPO1/PSMD14/TUBB4B/YWHAG/SKP1/PSMC1/PSMD2/PAFAH1B1/PSME2/CDK11A/PSMB3/PPP2CB/CEP131/HSP90AA1/UBC/TUBA1A/PPP2R2A/UBB/CEP76/HAUS7/DCTN1/DCTN3/CEP1…	66
R-HSA-1168372	Downstream signaling events of B Cell Receptor (BCR)	36/1923	83/10867	4.31838e-08	1.10005e-06	8.42941e-07	PSMA4/PSMD12/PSMB4/PSMB2/PSMA7/PSMA3/FBXW11/PSMA5/PSMD1/PSMB1/PSMC2/PSMD4/CUL1/PSMA1/PSMB7/KRAS/PSMD10/PSMB6/PSMB5/CHUK/PSMA2/BTRC/PSMC6/PSMA6/PSMD14/PPP3CA/SKP1/PRKCB/PSMC1/PSMD2/PSME2/PSMB3/FKBP1A/UBC/UBB/PSMD7	36
R-HSA-5628897	TP53 Regulates Metabolic Genes	37/1923	87/10867	5.27841e-08	1.32142e-06	1.01257e-06	PTEN/MTOR/TSC1/LAMTOR2/TSC2/LAMTOR3/YWHAZ/TXN/RRAGA/AGO2/LRPPRC/G6PD/COX16/COX19/COX5B/COX6B1/TXNRD1/PRDX5/RRAGB/COX6A1/SESN1/YWHAG/COX5A/COX7C/COX7A2L/COX6C/YWHAB/YWHAQ/COX20/PRDX2/RHEB/MLST8/COX7B/SCO1/RRM2B/PRKAA1/CYCS	37
R-HSA-453274	Mitotic G2-G2/M phases	66/1923	198/10867	6.43111e-08	1.58271e-06	1.21279e-06	PSMA4/PSMD12/PSMB4/PSMB2/PSMA7/PSMA3/HAUS2/FBXW11/CETN2/PSMA5/PSMD1/PSMB1/PSMC2/MNAT1/PSMD4/CUL1/PCM1/TUBG1/CKAP5/PSMA1/ACTR1A/PSMB7/DYNC1I2/PSMD10/PSMB6/PPP1CB/TUBGCP4/PSMB5/NME7/HSP90AB1/TUBB/TUBB2A/CDK11B/CCNA1/DYNLL1/CDK7/PSMA2/BTRC/PSMC6/CEP41/PSMA6/XPO1/PSMD14/TUBB4B/YWHAG/SKP1/PSMC1/PSMD2/PAFAH1B1/PSME2/CDK11A/PSMB3/PPP2CB/CEP131/HSP90AA1/UBC/TUBA1A/PPP2R2A/UBB/CEP76/HAUS7/DCTN1/DCTN3/CEP1…	66
R-HSA-9612973	Autophagy	54/1923	151/10867	7.41718e-08	1.79496e-06	1.37543e-06	TSG101/PIK3R4/MTOR/UBAP1/WDR45B/CSNK2B/TSC1/LAMTOR2/UVRAG/TSC2/LAMP2/LAMTOR3/MTERF3/RRAGA/ATG3/ATG10/MAP1LC3A/DYNC1I2/TOMM70/VPS37D/CSNK2A2/TOMM20/HSP90AB1/TUBB2A/ATG9A/CHMP4B/DYNLL1/DYNC1LI2/ATG4D/GABARAPL2/RRAGB/PARK7/FUNDC1/MAP1LC3B/TUBB4B/EPAS1/MVB12A/EEF1A1/HSP90AA1/CHMP2B/BECN1/UBC/RHEB/VDAC1/TUBA1A/MLST8/MTMR14/UBB/CHMP6/WDR45/DYNC1I1/PRKAA1/PGAM5/TOMM22	54
R-HSA-5678895	Defective CFTR causes cystic fibrosis	29/1923	61/10867	7.70819e-08	1.8348e-06	1.40596e-06	PSMA4/DERL1/PSMD12/PSMB4/PSMB2/PSMA7/PSMA3/PSMA5/PSMD1/PSMB1/PSMC2/PSMD4/PSMA1/PSMB7/PSMD10/PSMB6/PSMB5/PSMA2/PSMC6/PSMA6/PSMD14/PSMC1/PSMD2/PSME2/PSMB3/UBC/ERLEC1/UBB/PSMD7	29
R-HSA-69002	DNA Replication Pre-Initiation	36/1923	85/10867	9.06038e-08	2.08495e-06	1.59764e-06	PSMA4/PSMD12/PSMB4/PSMB2/PSMA7/PSMA3/PSMA5/PSMD1/PSMB1/PSMC2/PSMD4/MCM8/PSMA1/PSMB7/PSMD10/PSMB6/MCM4/PSMB5/RPA1/POLE3/ORC5/PSMA2/PSMC6/PSMA6/RPA3/PSMD14/PSMC1/PSMD2/PSME2/ORC2/PSMB3/RPA2/UBC/UBB/MCM7/PSMD7	36
R-HSA-69615	G1/S DNA Damage Checkpoints	31/1923	68/10867	9.29969e-08	2.08495e-06	1.59764e-06	PSMA4/PSMD12/PSMB4/PSMB2/PSMA7/PSMA3/PHF20/PSMA5/PSMD1/PSMB1/PSMC2/PSMD4/PSMA1/PSMB7/PSMD10/PSMB6/PSMB5/CDKN1B/CCNA1/PSMA2/PSMC6/PSMA6/PSMD14/PSMC1/PSMD2/PSME2/PSMB3/UBC/UBB/CHEK2/PSMD7	31
R-HSA-4641257	Degradation of AXIN	27/1923	55/10867	9.33344e-08	2.08495e-06	1.59764e-06	PSMA4/PSMD12/PSMB4/PSMB2/PSMA7/PSMA3/PSMA5/PSMD1/PSMB1/PSMC2/PSMD4/PSMA1/PSMB7/PSMD10/PSMB6/PSMB5/PSMA2/PSMC6/PSMA6/PSMD14/PSMC1/PSMD2/PSME2/PSMB3/UBC/UBB/PSMD7	27
R-HSA-8941858	Regulation of RUNX3 expression and activity	27/1923	55/10867	9.33344e-08	2.08495e-06	1.59764e-06	PSMA4/PSMD12/PSMB4/PSMB2/PSMA7/PSMA3/PSMA5/PSMD1/PSMB1/PSMC2/PSMD4/PSMA1/PSMB7/PSMD10/PSMB6/PSMB5/PSMA2/PSMC6/PSMA6/PSMD14/PSMC1/PSMD2/PSME2/PSMB3/UBC/UBB/PSMD7	27
R-HSA-1234174	Cellular response to hypoxia	33/1923	75/10867	1.03379e-07	2.27435e-06	1.74278e-06	PSMA4/PSMD12/PSMB4/PSMB2/PSMA7/PSMA3/CREBBP/PSMA5/PSMD1/PSMB1/PSMC2/PSMD4/CUL2/PSMA1/PSMB7/PSMD10/PSMB6/PSMB5/PSMA2/PSMC6/PSMA6/PSMD14/EPAS1/PSMC1/PSMD2/PSME2/PSMB3/UBC/CITED2/HIGD1A/UBB/ELOC/PSMD7	33
R-HSA-1236978	Cross-presentation of soluble exogenous antigens (endosomes)	25/1923	49/10867	1.06242e-07	2.30243e-06	1.7643e-06	PSMA4/PSMD12/PSMB4/PSMB2/PSMA7/PSMA3/PSMA5/PSMD1/PSMB1/PSMC2/PSMD4/PSMA1/PSMB7/PSMD10/PSMB6/PSMB5/PSMA2/PSMC6/PSMA6/PSMD14/PSMC1/PSMD2/PSME2/PSMB3/PSMD7	25
R-HSA-9013694	Signaling by NOTCH4	35/1923	82/10867	1.08064e-07	2.30749e-06	1.76817e-06	PSMA4/PSMD12/PSMB4/PSMB2/PSMA7/PSMA3/CREBBP/PSMA5/PSMD1/PSMB1/PSMC2/PSMD4/CUL1/YWHAZ/PSMA1/PSMB7/PSMD10/PSMB6/PSMB5/PSMA2/PSMC6/PSMA6/PSMD14/NOTCH4/SKP1/MAMLD1/PSMC1/PSMD2/PSME2/PSMB3/UBC/FBXW7/UBB/SNW1/PSMD7	35
R-HSA-8948751	Regulation of PTEN stability and activity	31/1923	69/10867	1.40473e-07	2.95603e-06	2.26513e-06	PSMA4/PTEN/PSMD12/PSMB4/CSNK2B/PSMB2/PSMA7/PSMA3/PSMA5/PSMD1/PSMB1/PSMC2/PSMD4/PSMA1/PSMB7/PSMD10/PSMB6/PSMB5/CSNK2A2/PSMA2/PSMC6/PSMA6/PSMD14/PSMC1/PSMD2/PSME2/PSMB3/UBC/UBB/PSMD7/WWP2	31
R-HSA-199977	ER to Golgi Anterograde Transport	54/1923	154/10867	1.56848e-07	3.25348e-06	2.49306e-06	GORASP1/SEC22C/ARF3/COG1/ARCN1/TRAPPC2/COG6/COPA/COPB1/COPB2/ARFGAP3/SCFD1/RAB1A/ACTR1A/TFG/DYNC1I2/COPG1/SEC22B/TUBB2A/ARF1/DYNLL1/TRAPPC4/ANK3/NAPG/PPP6C/DYNC1LI2/CNIH1/CTSZ/STX5/SPTBN2/TMED7/ACTR10/ARF4/TUBB4B/TMEM115/SAR1B/TMED10/SEC31A/TMED2/SPTBN1/TRAPPC1/ARFGAP1/CD55/DCTN6/TRAPPC6B/COG2/TUBA1A/PPP6R1/COPZ1/DCTN1/PREB/DCTN3/DYNC1I1/CNIH2	54
R-HSA-1234176	Oxygen-dependent proline hydroxylation of Hypoxia-inducible Factor Alpha	30/1923	66/10867	1.62175e-07	3.31659e-06	2.54142e-06	PSMA4/PSMD12/PSMB4/PSMB2/PSMA7/PSMA3/PSMA5/PSMD1/PSMB1/PSMC2/PSMD4/CUL2/PSMA1/PSMB7/PSMD10/PSMB6/PSMB5/PSMA2/PSMC6/PSMA6/PSMD14/EPAS1/PSMC1/PSMD2/PSME2/PSMB3/UBC/UBB/ELOC/PSMD7	30
R-HSA-8939902	Regulation of RUNX2 expression and activity	32/1923	73/10867	1.78997e-07	3.60978e-06	2.76609e-06	PSMA4/PSMD12/PSMB4/STAT1/PSMB2/PSMA7/PSMA3/PSMA5/PSMD1/PSMB1/PSMC2/PSMD4/CUL1/PSMA1/PSMB7/PSMD10/PSMB6/PSMB5/PSMA2/PSMC6/PSMA6/PSMD14/SKP1/PSMC1/PSMD2/PSME2/PSMB3/WWP1/UBC/FBXW7/UBB/PSMD7	32
R-HSA-69052	Switching of origins to a post-replicative state	37/1923	91/10867	2.13046e-07	4.23757e-06	3.24714e-06	PSMA4/PSMD12/PSMB4/PSMB2/PSMA7/PSMA3/PSMA5/PSMD1/ANAPC1/PSMB1/PSMC2/PSMD4/MCM8/CUL1/PSMA1/PSMB7/PSMD10/PSMB6/MCM4/PSMB5/ANAPC5/CCNA1/ORC5/PSMA2/PSMC6/PSMA6/PSMD14/SKP1/PSMC1/PSMD2/PSME2/ORC2/PSMB3/UBC/UBB/MCM7/PSMD7	37
R-HSA-176408	Regulation of APC/C activators between G1/S and early anaphase	34/1923	81/10867	2.66173e-07	5.22274e-06	4.00206e-06	PSMA4/PSMD12/PSMB4/PSMB2/PSMA7/PSMA3/PSMA5/PSMD1/ANAPC1/PSMB1/PSMC2/PSMD4/CUL1/PSMA1/PSMB7/PSMD10/PSMB6/PSMB5/ANAPC5/CCNA1/PSMA2/BTRC/BUB3/PSMC6/PSMA6/PSMD14/SKP1/PSMC1/PSMD2/PSME2/PSMB3/UBC/UBB/PSMD7	34
R-HSA-174084	Autodegradation of Cdh1 by Cdh1:APC/C	29/1923	64/10867	2.8275e-07	5.40201e-06	4.13943e-06	PSMA4/PSMD12/PSMB4/PSMB2/PSMA7/PSMA3/PSMA5/PSMD1/ANAPC1/PSMB1/PSMC2/PSMD4/PSMA1/PSMB7/PSMD10/PSMB6/PSMB5/ANAPC5/PSMA2/PSMC6/PSMA6/PSMD14/PSMC1/PSMD2/PSME2/PSMB3/UBC/UBB/PSMD7	29
R-HSA-4608870	Asymmetric localization of PCP proteins	29/1923	64/10867	2.8275e-07	5.40201e-06	4.13943e-06	PSMA4/PSMD12/PSMB4/PSMB2/FZD3/PSMA7/PSMA3/PSMA5/PARD6A/PSMD1/PSMB1/PSMC2/PSMD4/PSMA1/PSMB7/PSMD10/PSMB6/PSMB5/PSMA2/PSMC6/PSMA6/PSMD14/PSMC1/PSMD2/PSME2/PSMB3/UBC/UBB/PSMD7	29
R-HSA-948021	Transport to the Golgi and subsequent modification	61/1923	185/10867	3.10123e-07	5.84804e-06	4.48121e-06	FUCA1/GORASP1/SEC22C/MAN2A2/ARF3/COG1/ARCN1/TRAPPC2/B4GALT5/COG6/COPA/COPB1/MAN1C1/COPB2/ARFGAP3/SCFD1/RAB1A/ACTR1A/TFG/DYNC1I2/COPG1/SEC22B/TUBB2A/ARF1/DYNLL1/TRAPPC4/ANK3/NAPG/PPP6C/DYNC1LI2/CNIH1/CTSZ/STX5/SPTBN2/TMED7/ACTR10/ARF4/TUBB4B/TMEM115/SAR1B/TMED10/B4GALT2/SEC31A/TMED2/SPTBN1/TRAPPC1/ARFGAP1/CD55/DCTN6/TRAPPC6B/COG2/TUBA1A/ST3GAL4/PPP6R1/COPZ1/DCTN1/PREB/DCTN3/DYNC1I1/CNIH2/CHST10	61
R-HSA-5357801	Programmed Cell Death	67/1923	210/10867	3.31192e-07	6.16526e-06	4.72429e-06	PPP3CC/PSMA4/PSMD12/PSMB4/FNTA/PSMB2/PSMA7/CASP9/PSMA3/MAPT/IL18/TFDP1/PSMA5/PSMD1/PSMB1/PSMC2/PSMD4/FLOT1/SDCBP/YWHAZ/MAGED1/PSMA1/PSMB7/KPNB1/PSMD10/KPNA1/PSMB6/PSMB5/DAPK1/FLOT2/PELI1/C1QBP/CHMP4B/DYNLL1/PSMA2/PDCD6IP/PSMC6/OPA1/PSMA6/BCAP31/DBNL/DAPK3/PSMD14/YWHAG/PSMC1/PSMD2/PSME2/PSMB3/YWHAB/PPP1R13B/MAPK3/HSP90AA1/CHMP2B/YWHAQ/DNM1L/GSDME/UBC/LMNA/CFLAR/BBC3/TICAM1/APPL1/UBB/CHMP6/PTK2/PSM…	67
R-HSA-5358346	Hedgehog ligand biogenesis	29/1923	65/10867	4.24874e-07	7.80908e-06	5.9839e-06	PSMA4/PSMD12/PSMB4/PSMB2/PSMA7/PSMA3/PSMA5/PSMD1/PSMB1/PSMC2/PSMD4/PSMA1/PSMB7/PSMD10/PSMB6/PSMB5/SYVN1/PSMA2/PSMC6/PSMA6/PSMD14/PSMC1/PSMD2/PSME2/PSMB3/UBC/ERLEC1/UBB/PSMD7	29
R-HSA-69206	G1/S Transition	47/1923	131/10867	4.59678e-07	8.34315e-06	6.39315e-06	PSMA4/PSMD12/PSMB4/RBL2/PSMB2/PSMA7/PSMA3/TFDP1/PSMA5/PSMD1/PSMB1/PSMC2/MNAT1/PSMD4/MCM8/CUL1/PSMA1/PSMB7/PSMD10/PSMB6/MCM4/PSMB5/RPA1/POLE3/CDKN1B/CCNA1/CDK7/CKS1B/ORC5/PSMA2/PSMC6/PSMA6/RPA3/PSMD14/SKP1/MAX/PSMC1/PSMD2/PSME2/ORC2/PSMB3/PPP2CB/RPA2/UBC/UBB/MCM7/PSMD7	47
R-HSA-9010553	Regulation of expression of SLITs and ROBOs	57/1923	171/10867	5.02243e-07	9.00317e-06	6.89891e-06	PSMA4/RPL4/PSMD12/PSMB4/PABPC1/PSMB2/PSMA7/PSMA3/PSMA5/PSMD1/PSMB1/PSMC2/PSMD4/RPS23/CUL2/PSMA1/RPL19/PSMB7/PSMD10/PSMB6/PSMB5/RNPS1/RPL15/RPL22/ETF1/PSMA2/MAGOH/RPL9/RPL34/PSMC6/PSMA6/RPLP0/RPL11/PSMD14/UPF3A/RPS25/PSMC1/PSMD2/NCBP2/PSME2/PSMB3/RPL36AL/RPS17/RPL7A/UBC/RPS13/RPL30/RPL35A/RPS4X/RPS27L/UBB/RPS21/RPS14/ELOC/GSPT2/RPL10/PSMD7	57
R-HSA-6807070	PTEN Regulation	49/1923	140/10867	6.20336e-07	1.09845e-05	8.41714e-06	PSMA4/PTEN/EZH2/PSMD12/PSMB4/MTOR/CSNK2B/PSMB2/PSMA7/LAMTOR2/PSMA3/PSMA5/GATAD2B/PSMD1/PSMB1/PSMC2/PSMD4/LAMTOR3/CBX4/RRAGA/AGO2/PSMA1/PSMB7/USP7/PSMD10/PSMB6/PSMB5/RNF2/CSNK2A2/HDAC2/MBD3/PSMA2/PSMC6/PSMA6/RRAGB/PSMD14/PSMC1/PSMD2/PSME2/PSMB3/BMI1/MAPK3/UBC/RHEB/PML/MLST8/UBB/PSMD7/WWP2	49
R-HSA-174184	Cdc20:Phospho-APC/C mediated degradation of Cyclin A	31/1923	73/10867	6.54462e-07	1.14491e-05	8.7732e-06	PSMA4/PSMD12/PSMB4/PSMB2/PSMA7/PSMA3/PSMA5/PSMD1/ANAPC1/PSMB1/PSMC2/PSMD4/PSMA1/PSMB7/PSMD10/PSMB6/PSMB5/ANAPC5/CCNA1/PSMA2/BUB3/PSMC6/PSMA6/PSMD14/PSMC1/PSMD2/PSME2/PSMB3/UBC/UBB/PSMD7	31
R-HSA-5689603	UCH proteinases	39/1923	102/10867	6.76203e-07	1.16886e-05	8.95672e-06	PSMA4/ACTB/PSMD12/PSMB4/PSMB2/HCFC1/PSMA7/PSMA3/PSMA5/ASXL2/SMAD7/PSMD1/PSMB1/PSMC2/INO80E/PSMD4/PSMA1/PSMB7/PSMD10/PSMB6/PSMB5/BAP1/YY1/PSMA2/PSMC6/PSMA6/PSMD14/PSMC1/PSMD2/UCHL5/PSME2/PSMB3/INO80C/UBC/INO80/UBB/UCHL1/NEDD8/PSMD7	39
R-HSA-376176	Signaling by ROBO receptors	68/1923	218/10867	6.89551e-07	1.17791e-05	9.02607e-06	PSMA4/RPL4/PSMD12/PSMB4/PABPC1/PSMB2/PSMA7/CAP1/PSMA3/PSMA5/PSMD1/PAK6/PSMB1/PSMC2/ARHGAP39/PSMD4/PFN1/RPS23/CUL2/PSMA1/RPL19/PSMB7/PSMD10/PSMB6/PSMB5/RNPS1/PAK5/RPL15/RPL22/ETF1/PSMA2/MAGOH/RPL9/RPL34/PSMC6/PSMA6/RPLP0/RPL11/NELL2/PSMD14/UPF3A/EVL/RPS25/PFN2/PSMC1/PSMD2/NCBP2/PSME2/PSMB3/RPL36AL/RPS17/PAK4/RPL7A/FLRT3/UBC/RPS13/RPL30/RPL35A/PAK1/RPS4X/RPS27L/UBB/RPS21/RPS14/ELOC/GSPT2/RPL10/PSMD7	68
R-HSA-8852276	The role of GTSE1 in G2/M progression after G2 checkpoint	32/1923	77/10867	7.78595e-07	1.31456e-05	1.00731e-05	PSMA4/PSMD12/PSMB4/PSMB2/PSMA7/PSMA3/PSMA5/PSMD1/PSMB1/PSMC2/PSMD4/PSMA1/PSMB7/PSMD10/PSMB6/PSMB5/HSP90AB1/TUBB2A/PSMA2/PSMC6/PSMA6/PSMD14/TUBB4B/PSMC1/PSMD2/PSME2/PSMB3/HSP90AA1/UBC/TUBA1A/UBB/PSMD7	32
R-HSA-179419	APC:Cdc20 mediated degradation of cell cycle proteins prior to satisfation of the cell cycle checkpoint	31/1923	74/10867	9.37157e-07	1.55167e-05	1.18901e-05	PSMA4/PSMD12/PSMB4/PSMB2/PSMA7/PSMA3/PSMA5/PSMD1/ANAPC1/PSMB1/PSMC2/PSMD4/PSMA1/PSMB7/PSMD10/PSMB6/PSMB5/ANAPC5/CCNA1/PSMA2/BUB3/PSMC6/PSMA6/PSMD14/PSMC1/PSMD2/PSME2/PSMB3/UBC/UBB/PSMD7	31
R-HSA-4086400	PCP/CE pathway	36/1923	92/10867	9.40406e-07	1.55167e-05	1.18901e-05	PSMA4/PSMD12/PSMB4/PSMB2/FZD3/PSMA7/PSMA3/PSMA5/PARD6A/PSMD1/DVL3/PSMB1/PSMC2/PSMD4/PFN1/PSMA1/PSMB7/PSMD10/PSMB6/CLTA/PSMB5/AP2S1/DAAM1/PSMA2/PSMC6/PSMA6/CLTB/PSMD14/PRKCB/PSMC1/PSMD2/PSME2/PSMB3/UBC/UBB/PSMD7	36
R-HSA-69242	S Phase	54/1923	162/10867	9.96161e-07	1.6252e-05	1.24535e-05	PSMA4/PSMD12/PSMB4/RBL2/SMC3/PSMB2/PSMA7/PSMA3/TFDP1/PSMA5/PSMD1/ANAPC1/PSMB1/PSMC2/MNAT1/PSMD4/MCM8/CUL1/PSMA1/PSMB7/PDS5B/PSMD10/PSMB6/MCM4/PSMB5/RPA1/STAG2/POLE3/CDKN1B/ANAPC5/CCNA1/CDK7/CKS1B/ORC5/PSMA2/WAPL/PSMC6/PSMA6/RPA3/POLD2/PSMD14/SKP1/MAX/PSMC1/PSMD2/PSME2/ORC2/PSMB3/RPA2/UBC/RAD21/UBB/MCM7/PSMD7	54
R-HSA-5619084	ABC transporter disorders	32/1923	78/10867	1.09841e-06	1.77209e-05	1.35791e-05	PSMA4/DERL1/PSMD12/PSMB4/PSMB2/PSMA7/PSMA3/PSMA5/PSMD1/LMBRD1/PSMB1/PSMC2/PSMD4/PSMA1/PSMB7/PSMD10/PSMB6/PSMB5/PSMA2/PSMC6/PSMA6/PSMD14/ABCA12/PSMC1/PSMD2/PSME2/PSMB3/UBC/ERLEC1/ABCA1/UBB/PSMD7	32
R-HSA-162599	Late Phase of HIV Life Cycle	48/1923	139/10867	1.25768e-06	1.98911e-05	1.52421e-05	TSG101/NUP62/UBAP1/ERCC3/SUPT4H1/SSRP1/SUPT16H/RANGAP1/NUP153/TPR/VPS4B/NUP133/MNAT1/NUP42/TBP/NUP205/CCNT2/VPS37D/GTF2B/TAF7/NELFB/CHMP4B/CDK7/GTF2E1/POLR2C/PDCD6IP/NUP85/GTF2A2/XPO1/RANBP1/NCBP2/SEH1L/MVB12A/POLR2B/NUP88/CHMP5/CHMP2B/UBC/NELFCD/GTF2H4/ERCC2/UBB/GTF2H5/NEDD4L/CHMP6/ELOC/POLR2F/GTF2F2	48
R-HSA-2871837	FCERI mediated NF-kB activation	33/1923	82/10867	1.26032e-06	1.98911e-05	1.52421e-05	PSMA4/PSMD12/PSMB4/PSMB2/PSMA7/PSMA3/FBXW11/PSMA5/PSMD1/PSMB1/PSMC2/PSMD4/CUL1/PSMA1/PSMB7/PSMD10/PSMB6/PSMB5/CHUK/PSMA2/BTRC/PSMC6/PSMA6/PSMD14/SKP1/PSMC1/PSMD2/PSME2/PSMB3/UBC/UBB/PDPK1/PSMD7	33
R-HSA-174154	APC/C:Cdc20 mediated degradation of Securin	29/1923	68/10867	1.34346e-06	2.09754e-05	1.60729e-05	PSMA4/PSMD12/PSMB4/PSMB2/PSMA7/PSMA3/PSMA5/PSMD1/ANAPC1/PSMB1/PSMC2/PSMD4/PSMA1/PSMB7/PSMD10/PSMB6/PSMB5/ANAPC5/PSMA2/PSMC6/PSMA6/PSMD14/PSMC1/PSMD2/PSME2/PSMB3/UBC/UBB/PSMD7	29
R-HSA-983168	Antigen processing: Ubiquitination & Proteasome degradation	88/1923	309/10867	1.44151e-06	2.22668e-05	1.70625e-05	PSMA4/PSMD12/PSMB4/UBA1/HERC2/ASB8/UBE2Z/UBE3C/PSMB2/UBR4/RNF4/PSMA7/PSMA3/RNF41/ASB3/LNX1/FBXW11/PSMA5/PSMD1/ANAPC1/PSMB1/PSMC2/FBXW5/PSMD4/CUL1/RNF7/UBE3B/CUL2/FBXO7/HERC1/HECTD1/HECTD2/PSMA1/PSMB7/ZBTB16/PSMD10/KEAP1/PSMB6/PSMB5/UBE2M/SIAH1/UBA3/ANAPC5/PSMA2/ASB1/BTRC/UBE2V2/UBE2K/PSMC6/PSMA6/HERC4/PSMD14/FBXL16/KLHL21/RNF19A/SKP1/UBE2E2/RNF14/LTN1/PSMC1/PSMD2/KLHL9/PSME2/ASB13/PSMB3/TRIM32/UB…	88
R-HSA-5607764	CLEC7A (Dectin-1) signaling	38/1923	101/10867	1.49504e-06	2.26125e-05	1.73274e-05	PSMA4/PSMD12/PSMB4/PSMB2/PSMA7/PSMA3/FBXW11/PSMA5/PSMD1/PSMB1/PSMC2/PSMD4/CUL1/PSMA1/PSMB7/ITPR1/PSMD10/PSMB6/PSMB5/UBE2M/CHUK/UBA3/PSMA2/BTRC/PSMC6/PSMA6/PSMD14/MAP3K14/PPP3CA/SKP1/PSMC1/PSMD2/PSME2/PSMB3/UBC/UBB/PDPK1/PSMD7	38
R-HSA-6807878	COPI-mediated anterograde transport	38/1923	101/10867	1.49504e-06	2.26125e-05	1.73274e-05	GORASP1/ARF3/COG1/ARCN1/COG6/COPA/COPB1/COPB2/ARFGAP3/RAB1A/ACTR1A/DYNC1I2/COPG1/TUBB2A/ARF1/DYNLL1/ANK3/NAPG/DYNC1LI2/STX5/SPTBN2/TMED7/ACTR10/ARF4/TUBB4B/TMEM115/TMED10/TMED2/SPTBN1/ARFGAP1/CD55/DCTN6/COG2/TUBA1A/COPZ1/DCTN1/DCTN3/DYNC1I1	38
R-HSA-1632852	Macroautophagy	47/1923	136/10867	1.57861e-06	2.36304e-05	1.81074e-05	PIK3R4/MTOR/WDR45B/CSNK2B/TSC1/LAMTOR2/UVRAG/TSC2/LAMTOR3/MTERF3/RRAGA/ATG3/ATG10/MAP1LC3A/DYNC1I2/TOMM70/CSNK2A2/TOMM20/TUBB2A/ATG9A/CHMP4B/DYNLL1/DYNC1LI2/ATG4D/GABARAPL2/RRAGB/PARK7/FUNDC1/MAP1LC3B/TUBB4B/EPAS1/HSP90AA1/CHMP2B/BECN1/UBC/RHEB/VDAC1/TUBA1A/MLST8/MTMR14/UBB/CHMP6/WDR45/DYNC1I1/PRKAA1/PGAM5/TOMM22	47
R-HSA-5610787	Hedgehog 'off' state	41/1923	113/10867	1.75549e-06	2.60099e-05	1.99307e-05	PSMA4/PSMD12/PSMB4/PSMB2/PSMA7/PSMA3/GNAS/PSMA5/PSMD1/PSMB1/PSMC2/PSMD4/CUL1/IFT122/PSMA1/PSMB7/PSMD10/PSMB6/PSMB5/ADCY9/TUBB2A/CSNK1A1/PSMA2/BTRC/NUMB/PSMC6/PSMA6/PSMD14/TUBB4B/SKP1/PSMC1/PSMD2/PSME2/PSMB3/UBC/ADCY1/ADCY2/TUBA1A/PRKAR1A/UBB/PSMD7	41
R-HSA-176409	APC/C:Cdc20 mediated degradation of mitotic proteins	31/1923	76/10867	1.86818e-06	2.74e-05	2.09959e-05	PSMA4/PSMD12/PSMB4/PSMB2/PSMA7/PSMA3/PSMA5/PSMD1/ANAPC1/PSMB1/PSMC2/PSMD4/PSMA1/PSMB7/PSMD10/PSMB6/PSMB5/ANAPC5/CCNA1/PSMA2/BUB3/PSMC6/PSMA6/PSMD14/PSMC1/PSMD2/PSME2/PSMB3/UBC/UBB/PSMD7	31
R-HSA-5668541	TNFR2 non-canonical NF-kB pathway	38/1923	102/10867	1.98122e-06	2.86406e-05	2.19466e-05	PSMA4/PSMD12/PSMB4/PSMB2/PSMA7/PSMA3/FBXW11/PSMA5/PSMD1/PSMB1/PSMC2/PSMD4/CUL1/PSMA1/PSMB7/PSMD10/PSMB6/PSMB5/UBE2M/CHUK/UBA3/PSMA2/BTRC/PSMC6/PSMA6/PSMD14/MAP3K14/SKP1/PSMC1/PSMD2/PSME2/PSMB3/TNFRSF1B/UBC/TNFRSF6B/TNFRSF25/UBB/PSMD7	38
R-HSA-453279	Mitotic G1 phase and G1/S transition	50/1923	149/10867	1.99222e-06	2.86406e-05	2.19466e-05	PSMA4/PSMD12/PSMB4/RBL2/PSMB2/PSMA7/PSMA3/TFDP1/PSMA5/PSMD1/PSMB1/PSMC2/MNAT1/PSMD4/MCM8/CUL1/PSMA1/PSMB7/PSMD10/PSMB6/MCM4/PSMB5/RPA1/POLE3/CDKN1B/CCNA1/CDK7/CKS1B/ORC5/PSMA2/PSMC6/PSMA6/RPA3/PSMD14/SKP1/MAX/PSMC1/PSMD2/CCND2/PSME2/ORC2/PSMB3/PPP2CB/RPA2/UBC/CCND3/PPP2R2A/UBB/MCM7/PSMD7	50
R-HSA-69017	CDK-mediated phosphorylation and removal of Cdc6	30/1923	73/10867	2.2664e-06	3.22629e-05	2.47223e-05	PSMA4/PSMD12/PSMB4/PSMB2/PSMA7/PSMA3/PSMA5/PSMD1/ANAPC1/PSMB1/PSMC2/PSMD4/PSMA1/PSMB7/PSMD10/PSMB6/PSMB5/ANAPC5/CCNA1/PSMA2/PSMC6/PSMA6/PSMD14/PSMC1/PSMD2/PSME2/PSMB3/UBC/UBB/PSMD7	30
R-HSA-176814	Activation of APC/C and APC/C:Cdc20 mediated degradation of mitotic proteins	31/1923	77/10867	2.60246e-06	3.63416e-05	2.78477e-05	PSMA4/PSMD12/PSMB4/PSMB2/PSMA7/PSMA3/PSMA5/PSMD1/ANAPC1/PSMB1/PSMC2/PSMD4/PSMA1/PSMB7/PSMD10/PSMB6/PSMB5/ANAPC5/CCNA1/PSMA2/BUB3/PSMC6/PSMA6/PSMD14/PSMC1/PSMD2/PSME2/PSMB3/UBC/UBB/PSMD7	31
R-HSA-174143	APC/C-mediated degradation of cell cycle proteins	34/1923	88/10867	2.62801e-06	3.63416e-05	2.78477e-05	PSMA4/PSMD12/PSMB4/PSMB2/PSMA7/PSMA3/PSMA5/PSMD1/ANAPC1/PSMB1/PSMC2/PSMD4/CUL1/PSMA1/PSMB7/PSMD10/PSMB6/PSMB5/ANAPC5/CCNA1/PSMA2/BTRC/BUB3/PSMC6/PSMA6/PSMD14/SKP1/PSMC1/PSMD2/PSME2/PSMB3/UBC/UBB/PSMD7	34
R-HSA-453276	Regulation of mitotic cell cycle	34/1923	88/10867	2.62801e-06	3.63416e-05	2.78477e-05	PSMA4/PSMD12/PSMB4/PSMB2/PSMA7/PSMA3/PSMA5/PSMD1/ANAPC1/PSMB1/PSMC2/PSMD4/CUL1/PSMA1/PSMB7/PSMD10/PSMB6/PSMB5/ANAPC5/CCNA1/PSMA2/BTRC/BUB3/PSMC6/PSMA6/PSMD14/SKP1/PSMC1/PSMD2/PSME2/PSMB3/UBC/UBB/PSMD7	34
R-HSA-109581	Apoptosis	57/1923	180/10867	3.20249e-06	4.3868e-05	3.3615e-05	PPP3CC/PSMA4/PSMD12/PSMB4/FNTA/PSMB2/PSMA7/CASP9/PSMA3/MAPT/TFDP1/PSMA5/PSMD1/PSMB1/PSMC2/PSMD4/YWHAZ/MAGED1/PSMA1/PSMB7/KPNB1/PSMD10/KPNA1/PSMB6/PSMB5/DAPK1/C1QBP/DYNLL1/PSMA2/PSMC6/OPA1/PSMA6/BCAP31/DBNL/DAPK3/PSMD14/YWHAG/PSMC1/PSMD2/PSME2/PSMB3/YWHAB/PPP1R13B/MAPK3/YWHAQ/DNM1L/GSDME/UBC/LMNA/CFLAR/BBC3/TICAM1/APPL1/UBB/PTK2/PSMD7/CYCS	57
R-HSA-983705	Signaling by the B Cell Receptor (BCR)	40/1923	112/10867	3.68684e-06	5.00307e-05	3.83373e-05	PSMA4/GRB2/PSMD12/PSMB4/PSMB2/PSMA7/PSMA3/FBXW11/PSMA5/PSMD1/PSMB1/PSMC2/PSMD4/CUL1/PSMA1/PSMB7/ITPR1/KRAS/PSMD10/PSMB6/PSMB5/CHUK/PSMA2/BTRC/PSMC6/PSMA6/SH3KBP1/PSMD14/PPP3CA/SKP1/PRKCB/PSMC1/PSMD2/PSME2/PSMB3/FKBP1A/UBC/TRPC1/UBB/PSMD7	40
R-HSA-162587	HIV Life Cycle	50/1923	152/10867	3.81867e-06	5.0599e-05	3.87728e-05	TSG101/NUP62/UBAP1/ERCC3/SUPT4H1/SSRP1/SUPT16H/RANGAP1/NUP153/TPR/VPS4B/NUP133/MNAT1/NUP42/TBP/XRCC6/NUP205/CCNT2/KPNA1/VPS37D/GTF2B/TAF7/NELFB/CHMP4B/CDK7/GTF2E1/POLR2C/PDCD6IP/NUP85/GTF2A2/XPO1/RANBP1/NCBP2/SEH1L/MVB12A/POLR2B/NUP88/CHMP5/CHMP2B/UBC/NELFCD/GTF2H4/ERCC2/UBB/GTF2H5/NEDD4L/CHMP6/ELOC/POLR2F/GTF2F2	50
R-HSA-6811442	Intra-Golgi and retrograde Golgi-to-ER traffic	62/1923	202/10867	3.83248e-06	5.0599e-05	3.87728e-05	VPS52/GOLGA5/MAN2A2/ARF3/COG1/ARCN1/RABEPK/VPS45/COG6/ALPP/COPA/COPB1/RAB9A/SYS1/STX6/MAN1C1/VAMP4/KIF3B/KIF20B/COPB2/ARFGAP3/RAB1A/ACTR1A/KIF3C/DYNC1I2/RAB3GAP2/COPG1/ARL1/SEC22B/TUBB2A/ARF1/RAB43/DYNLL1/NAPG/CYTH1/DYNC1LI2/KLC1/STX5/TMED7/ACTR10/RAB6A/ARF4/TUBB4B/KIF2A/AGPAT3/PAFAH1B1/TMED10/KIFAP3/TMED2/USE1/NAA35/ARFGAP1/KLC2/DCTN6/COG2/TUBA1A/KIF1B/COPZ1/DCTN1/DCTN3/DYNC1I1/SCOC	62
R-HSA-69239	Synthesis of DNA	42/1923	120/10867	3.86269e-06	5.0599e-05	3.87728e-05	PSMA4/PSMD12/PSMB4/PSMB2/PSMA7/PSMA3/PSMA5/PSMD1/ANAPC1/PSMB1/PSMC2/PSMD4/MCM8/CUL1/PSMA1/PSMB7/PSMD10/PSMB6/MCM4/PSMB5/RPA1/POLE3/ANAPC5/CCNA1/ORC5/PSMA2/PSMC6/PSMA6/RPA3/POLD2/PSMD14/SKP1/PSMC1/PSMD2/PSME2/ORC2/PSMB3/RPA2/UBC/UBB/MCM7/PSMD7	42
R-HSA-6799198	Complex I biogenesis	25/1923	57/10867	3.86811e-06	5.0599e-05	3.87728e-05	NUBPL/NDUFS5/NDUFC1/TIMMDC1/NDUFAF1/NDUFS7/NDUFA1/NDUFA6/NDUFA3/NDUFB11/NDUFA12/NDUFA9/NDUFB6/TMEM126B/NDUFS6/NDUFAF2/NDUFS4/NDUFV2/NDUFB3/TMEM186/NDUFA2/NDUFB10/NDUFB5/NDUFAB1/NDUFA7	25
R-HSA-5658442	Regulation of RAS by GAPs	28/1923	68/10867	4.681e-06	6.06858e-05	4.6502e-05	PSMA4/PSMD12/PSMB4/PSMB2/PSMA7/PSMA3/PSMA5/PSMD1/PSMB1/PSMC2/PSMD4/PSMA1/PSMB7/KRAS/PSMD10/PSMB6/PSMB5/PSMA2/PSMC6/PSMA6/PSMD14/PSMC1/PSMD2/PSME2/PSMB3/UBC/UBB/PSMD7	28
R-HSA-202424	Downstream TCR signaling	36/1923	98/10867	5.32946e-06	6.84812e-05	5.24755e-05	PSMA4/PTEN/PSMD12/PSMB4/PSMB2/PSMA7/PSMA3/FBXW11/PSMA5/PSMD1/PSMB1/PSMC2/PSMD4/CUL1/PSMA1/PSMB7/PSMD10/PSMB6/PSMB5/CHUK/HLA-DRA/PSMA2/BTRC/PSMC6/PSMA6/PSMD14/SKP1/PSMC1/PSMD2/PSME2/PSMB3/HLA-DPA1/UBC/UBB/PDPK1/PSMD7	36
R-HSA-68882	Mitotic Anaphase	69/1923	236/10867	7.35222e-06	9.3644e-05	7.17571e-05	PSMA4/PSMD12/PSMB4/NUP62/MAD1L1/SMC3/PSMB2/PSMA7/PSMA3/PSMA5/RANGAP1/PSMD1/LEMD3/ANAPC1/PSMB1/PSMC2/NUP133/PSMD4/NUP205/CKAP5/PSMA1/PSMB7/KPNB1/PPP2R5D/PDS5B/DYNC1I2/PSMD10/PSMB6/PSMB5/STAG2/PPP2R5E/TUBB2A/ANAPC5/CHMP4B/DYNLL1/PSMA2/WAPL/NUP85/BUB3/DYNC1LI2/PSMC6/NDEL1/PSMA6/SPAST/XPO1/PSMD14/TUBB4B/EMD/KIF2A/PSMC1/PSMD2/PAFAH1B1/PPP1CC/PSME2/SEH1L/PSMB3/PPP2CB/CHMP2B/UBC/LMNA/PPP2R5C/TUBA1A/PPP2…	69
R-HSA-2555396	Mitotic Metaphase and Anaphase	69/1923	237/10867	8.61292e-06	0.000108747	8.33305e-05	PSMA4/PSMD12/PSMB4/NUP62/MAD1L1/SMC3/PSMB2/PSMA7/PSMA3/PSMA5/RANGAP1/PSMD1/LEMD3/ANAPC1/PSMB1/PSMC2/NUP133/PSMD4/NUP205/CKAP5/PSMA1/PSMB7/KPNB1/PPP2R5D/PDS5B/DYNC1I2/PSMD10/PSMB6/PSMB5/STAG2/PPP2R5E/TUBB2A/ANAPC5/CHMP4B/DYNLL1/PSMA2/WAPL/NUP85/BUB3/DYNC1LI2/PSMC6/NDEL1/PSMA6/SPAST/XPO1/PSMD14/TUBB4B/EMD/KIF2A/PSMC1/PSMD2/PAFAH1B1/PPP1CC/PSME2/SEH1L/PSMB3/PPP2CB/CHMP2B/UBC/LMNA/PPP2R5C/TUBA1A/PPP2…	69
R-HSA-174178	APC/C:Cdh1 mediated degradation of Cdc20 and other APC/C:Cdh1 targeted proteins in late mitosis/early G1	29/1923	74/10867	1.0176e-05	0.000127376	9.76047e-05	PSMA4/PSMD12/PSMB4/PSMB2/PSMA7/PSMA3/PSMA5/PSMD1/ANAPC1/PSMB1/PSMC2/PSMD4/PSMA1/PSMB7/PSMD10/PSMB6/PSMB5/ANAPC5/PSMA2/PSMC6/PSMA6/PSMD14/PSMC1/PSMD2/PSME2/PSMB3/UBC/UBB/PSMD7	29
R-HSA-5687128	MAPK6/MAPK4 signaling	33/1923	89/10867	1.03384e-05	0.000128303	9.83151e-05	PSMA4/PSMD12/PSMB4/PSMB2/PSMA7/PSMA3/PSMA5/PSMD1/PSMB1/PSMC2/PSMD4/AGO2/PSMA1/PSMB7/PSMD10/PSMB6/PSMB5/PSMA2/PSMC6/PSMA6/XPO1/PSMD14/PSMC1/PSMD2/MAPK6/PSME2/PSMB3/UBC/KALRN/CCND3/PAK1/UBB/PSMD7	33
R-HSA-2467813	Separation of Sister Chromatids	58/1923	191/10867	1.11815e-05	0.000137589	0.000105431	PSMA4/PSMD12/PSMB4/MAD1L1/SMC3/PSMB2/PSMA7/PSMA3/PSMA5/RANGAP1/PSMD1/ANAPC1/PSMB1/PSMC2/NUP133/PSMD4/CKAP5/PSMA1/PSMB7/PPP2R5D/PDS5B/DYNC1I2/PSMD10/PSMB6/PSMB5/STAG2/PPP2R5E/TUBB2A/ANAPC5/DYNLL1/PSMA2/WAPL/NUP85/BUB3/DYNC1LI2/PSMC6/NDEL1/PSMA6/XPO1/PSMD14/TUBB4B/KIF2A/PSMC1/PSMD2/PAFAH1B1/PPP1CC/PSME2/SEH1L/PSMB3/PPP2CB/UBC/PPP2R5C/TUBA1A/RAD21/UBB/DYNC1I1/PSMD7/NUDC	58
R-HSA-5696395	Formation of Incision Complex in GG-NER	20/1923	43/10867	1.22384e-05	0.00014933	0.000114428	ERCC3/CETN2/MNAT1/CUL4A/PARP2/PIAS1/RPA1/CDK7/RAD23B/UBE2V2/RPA3/SUMO3/RPA2/UBC/GTF2H4/ERCC5/ERCC2/RAD23A/UBB/GTF2H5	20
R-HSA-9609507	Protein localization	51/1923	163/10867	1.50746e-05	0.000182402	0.00013977	PITRM1/DECR2/LONP2/CHCHD7/PEX11B/ALDH3A2/GRPEL2/HSD17B4/MPV17/GET4/SLC25A12/TOMM70/CYC1/GNPAT/ACAA1/COX19/ECH1/TOMM20/PEX26/PEX14/CHCHD10/SEC61G/USP9X/TIMM23/IDH3G/BCS1L/ACO2/TIMM21/COX17/ATAD1/STX5/GET1/EMD/PMPCB/TIMM9/PMPCA/CYB5A/TIMM22/ATP5F1A/SLC25A4/UBC/PEX16/VDAC1/TYSND1/UBB/HSPA9/GRPEL1/PEX2/ACOX1/PEX19/TOMM22	51
R-HSA-983169	Class I MHC mediated antigen processing & presentation	99/1923	377/10867	1.57269e-05	0.000188722	0.000144613	PSMA4/PSMD12/PSMB4/UBA1/HERC2/ASB8/UBE2Z/UBE3C/PSMB2/UBR4/RNF4/PSMA7/PSMA3/RNF41/ASB3/LNX1/FBXW11/PSMA5/PSMD1/ANAPC1/PSMB1/PSMC2/FBXW5/CTSL/PSMD4/CUL1/RNF7/CANX/UBE3B/CUL2/FBXO7/HERC1/HECTD1/HECTD2/PSMA1/PSMB7/ZBTB16/PSMD10/KEAP1/PSMB6/PSMB5/SEC22B/UBE2M/CHUK/SIAH1/UBA3/ANAPC5/SEC61G/PSMA2/ASB1/BTRC/UBE2V2/UBE2K/B2M/PSMC6/PSMA6/BCAP31/HERC4/PSMD14/FBXL16/KLHL21/RNF19A/SKP1/UBE2E2/RNF14/LTN1/PSMC1…	99
R-HSA-5696398	Nucleotide Excision Repair	38/1923	111/10867	1.96281e-05	0.000233606	0.000179007	ACTB/ERCC3/CETN2/PRPF19/INO80E/MNAT1/CUL4A/PARP2/COPS5/USP7/PIAS1/RPA1/COPS3/POLE3/YY1/CDK7/PPIE/RAD23B/POLR2C/UBE2V2/RPA3/POLD2/SUMO3/UVSSA/GPS1/POLR2B/INO80C/RPA2/UBC/GTF2H4/INO80/COPS6/ERCC5/ERCC2/RAD23A/UBB/GTF2H5/POLR2F	38
R-HSA-5696399	Global Genome Nucleotide Excision Repair (GG-NER)	31/1923	84/10867	2.11753e-05	0.000249971	0.000191547	ACTB/ERCC3/CETN2/INO80E/MNAT1/CUL4A/PARP2/COPS5/PIAS1/RPA1/COPS3/POLE3/YY1/CDK7/RAD23B/UBE2V2/RPA3/POLD2/SUMO3/GPS1/INO80C/RPA2/UBC/GTF2H4/INO80/COPS6/ERCC5/ERCC2/RAD23A/UBB/GTF2H5	31
R-HSA-69306	DNA Replication	42/1923	128/10867	2.37653e-05	0.000278284	0.000213242	PSMA4/PSMD12/PSMB4/PSMB2/PSMA7/PSMA3/PSMA5/PSMD1/ANAPC1/PSMB1/PSMC2/PSMD4/MCM8/CUL1/PSMA1/PSMB7/PSMD10/PSMB6/MCM4/PSMB5/RPA1/POLE3/ANAPC5/CCNA1/ORC5/PSMA2/PSMC6/PSMA6/RPA3/POLD2/PSMD14/SKP1/PSMC1/PSMD2/PSME2/ORC2/PSMB3/RPA2/UBC/UBB/MCM7/PSMD7	42
R-HSA-9007101	Rab regulation of trafficking	41/1923	124/10867	2.41433e-05	0.000280449	0.000214901	RABGEF1/TSC1/TRAPPC2/RAB9A/TSC2/DENND5B/RABEP1/RAB1A/TRAPPC12/RAB5A/RAB3GAP2/TRAPPC11/DENND4C/RAB11B/TRAPPC4/RAB4A/CCZ1/RAB8B/TBC1D15/TBC1D7/DENND6B/GABARAPL2/ALS2/RAB6A/MAP1LC3B/RIN1/RAB10/RAB13/TBC1D13/DENND5A/TRAPPC1/RABGAP1/RIN2/TRAPPC13/DENND2A/TRAPPC6B/GGA2/GAPVD1/TBC1D14/RAB11A/GGA3	41
R-HSA-2454202	Fc epsilon receptor (FCERI) signaling	43/1923	134/10867	3.50752e-05	0.00040395	0.000309537	PSMA4/GRB2/PSMD12/PSMB4/PSMB2/PSMA7/PSMA3/FBXW11/PSMA5/PSMD1/PSMB1/PSMC2/PSMD4/CUL1/PSMA1/PSMB7/ITPR1/KRAS/PSMD10/MAPK10/PSMB6/PSMB5/CHUK/PSMA2/BTRC/MAP2K4/PSMC6/PSMA6/PSMD14/PPP3CA/MAPK9/SKP1/PSMC1/PSMD2/PSME2/PSMB3/LAT2/MAPK3/UBC/PAK1/UBB/PDPK1/PSMD7	43
R-HSA-73856	RNA Polymerase II Transcription Termination	26/1923	67/10867	3.53317e-05	0.00040395	0.000309537	CPSF1/SNRPF/CSTF3/SLU7/LSM10/SRSF2/RNPS1/CPSF4/FIP1L1/SARNP/SNRPB/FYTTD1/U2AF1/MAGOH/SRSF5/CDC40/NUDT21/NCBP2/DHX38/LSM11/CHTOP/THOC7/SYMPK/SLBP/THOC2/PCF11	26
R-HSA-1236974	ER-Phagosome pathway	32/1923	90/10867	3.72624e-05	0.000422696	0.000323901	PSMA4/PSMD12/PSMB4/PSMB2/PSMA7/PSMA3/PSMA5/PSMD1/PSMB1/PSMC2/PSMD4/PSMA1/PSMB7/PSMD10/PSMB6/PSMB5/SEC22B/CHUK/SEC61G/PSMA2/B2M/PSMC6/PSMA6/PSMD14/PSMC1/PSMD2/PSME2/SEC61A2/PSMB3/UBC/UBB/PSMD7	32
R-HSA-68886	M Phase	106/1923	418/10867	3.93754e-05	0.000443202	0.000339615	PSMA4/GORASP1/PSMD12/PSMB4/LPIN2/NUP62/MAD1L1/SMC3/CSNK2B/PSMB2/PSMA7/PSMA3/HAUS2/CETN2/PSMA5/RANGAP1/NUP153/TPR/PSMD1/LEMD3/ANAPC1/PSMB1/LPIN1/PSMC2/NUP133/PSMD4/NUP42/NUP205/PCM1/TUBG1/CKAP5/RAB1A/PSMA1/ACTR1A/PSMB7/KPNB1/PPP2R5D/PDS5B/DYNC1I2/PSMD10/PSMB6/TUBGCP4/PSMB5/CSNK2A2/NME7/STAG2/PPP2R5E/TUBB/TUBB2A/CNEP1R1/ANAPC5/CHMP4B/DYNLL1/PSMA2/PPP2R2D/H2AZ1/WAPL/NUP85/BUB3/DYNC1LI2/PSMC6/NDEL1/C…	106
R-HSA-1268020	Mitochondrial protein import	25/1923	64/10867	4.36477e-05	0.000487512	0.000373568	PITRM1/CHCHD7/GRPEL2/SLC25A12/TOMM70/CYC1/COX19/TOMM20/CHCHD10/TIMM23/IDH3G/BCS1L/ACO2/TIMM21/COX17/PMPCB/TIMM9/PMPCA/TIMM22/ATP5F1A/SLC25A4/VDAC1/HSPA9/GRPEL1/TOMM22	25
R-HSA-382556	ABC-family proteins mediated transport	35/1923	103/10867	4.91521e-05	0.000540673	0.000414304	PSMA4/DERL1/PSMD12/PSMB4/PSMB2/PSMA7/PSMA3/PSMA5/PSMD1/PSMB1/PSMC2/PSMD4/PSMA1/PSMB7/PSMD10/PSMB6/EIF2S3/PSMB5/ABCA7/PSMA2/PSMC6/PSMA6/PSMD14/ABCA12/PSMC1/PSMD2/PSME2/PSMB3/ABCB1/ABCB7/UBC/ERLEC1/UBB/PEX19/PSMD7	35
R-HSA-9020702	Interleukin-1 signaling	35/1923	103/10867	4.91521e-05	0.000540673	0.000414304	PSMA4/PSMD12/PSMB4/PSMB2/PSMA7/PSMA3/FBXW11/PSMA5/PSMD1/PSMB1/PSMC2/PSMD4/CUL1/PSMA1/PSMB7/PSMD10/PSMB6/PSMB5/PELI1/CHUK/PSMA2/BTRC/MAP2K4/PSMC6/PSMA6/PSMD14/SKP1/PSMC1/PSMD2/PSME2/PSMB3/UBC/MAP2K1/UBB/PSMD7	35
R-HSA-8856688	Golgi-to-ER retrograde transport	42/1923	133/10867	6.53349e-05	0.000713281	0.000546569	ARF3/ARCN1/COPA/COPB1/KIF3B/KIF20B/COPB2/ARFGAP3/RAB1A/ACTR1A/KIF3C/DYNC1I2/RAB3GAP2/COPG1/SEC22B/TUBB2A/ARF1/DYNLL1/NAPG/DYNC1LI2/KLC1/TMED7/ACTR10/RAB6A/ARF4/TUBB4B/KIF2A/AGPAT3/PAFAH1B1/TMED10/KIFAP3/TMED2/USE1/ARFGAP1/KLC2/DCTN6/TUBA1A/KIF1B/COPZ1/DCTN1/DCTN3/DYNC1I1	42
R-HSA-72165	mRNA Splicing - Minor Pathway	21/1923	52/10867	9.98749e-05	0.00108223	0.000829283	SNRNP40/ZMAT5/SF3B3/SNRPF/PRPF8/SRSF2/DDX42/PDCD7/SNRPB/SNRPD2/POLR2C/SNRNP25/SF3B1/SF3B2/NCBP2/DDX23/POLR2B/SNU13/POLR2F/EFTUD2/GTF2F2	21
R-HSA-2132295	MHC class II antigen presentation	39/1923	123/10867	0.000106504	0.00114551	0.000877779	AP1G1/CTSL/CTSD/KIF3B/CANX/ACTR1A/KIF3C/DYNC1I2/CLTA/TUBB2A/ARF1/AP2S1/HLA-DRA/DYNLL1/AP1M1/CTSA/DYNC1LI2/DNM3/KLC1/SPTBN2/ACTR10/ACTR1B/TUBB4B/OSBPL1A/KIF2A/LGMN/SAR1B/KIFAP3/SEC31A/HLA-DPA1/CD74/KLC2/DCTN6/TUBA1A/AP1S2/DCTN1/DCTN3/DYNC1I1/CTSB	39
R-HSA-72613	Eukaryotic Translation Initiation	38/1923	119/10867	0.000109867	0.00116443	0.000892276	RPL4/PABPC1/EIF4B/EIF2B1/EIF3I/EIF4H/EIF3L/RPS23/EIF3M/RPL19/EIF2B2/EIF2S3/EIF3D/EIF1AX/EIF2B4/RPL15/EIF3H/RPL22/RPL9/RPL34/EIF3F/RPLP0/RPL11/RPS25/RPL36AL/EIF3J/RPS17/RPL7A/RPS13/EIF2B3/RPL30/RPL35A/EIF5/RPS4X/RPS27L/RPS21/RPS14/RPL10	38
R-HSA-72737	Cap-dependent Translation Initiation	38/1923	119/10867	0.000109867	0.00116443	0.000892276	RPL4/PABPC1/EIF4B/EIF2B1/EIF3I/EIF4H/EIF3L/RPS23/EIF3M/RPL19/EIF2B2/EIF2S3/EIF3D/EIF1AX/EIF2B4/RPL15/EIF3H/RPL22/RPL9/RPL34/EIF3F/RPLP0/RPL11/RPS25/RPL36AL/EIF3J/RPS17/RPL7A/RPS13/EIF2B3/RPL30/RPL35A/EIF5/RPS4X/RPS27L/RPS21/RPS14/RPL10	38
R-HSA-202403	TCR signaling	38/1923	120/10867	0.000133798	0.00139996	0.00107275	PSMA4/PTEN/PSMD12/PSMB4/PSMB2/PSMA7/PSMA3/FBXW11/PSMA5/PSMD1/PSMB1/PSMC2/PSMD4/CUL1/PSMA1/PSMB7/PSMD10/PSMB6/PSMB5/CHUK/HLA-DRA/PSMA2/BTRC/PSMC6/PSMA6/PSMD14/EVL/SKP1/PSMC1/PSMD2/PSME2/PSMB3/HLA-DPA1/UBC/PAK1/UBB/PDPK1/PSMD7	38
R-HSA-2173789	TGF-beta receptor signaling activates SMADs	15/1923	32/10867	0.000134982	0.00139996	0.00107275	SMAD7/PPP1CB/UBE2M/SMAD4/XPO1/PPP1CC/STRAP/UCHL5/FKBP1A/UBC/PMEPA1/MTMR4/UBB/NEDD4L/NEDD8	15
R-HSA-73863	RNA Polymerase I Transcription Termination	15/1923	32/10867	0.000134982	0.00139996	0.00107275	POLR1C/ERCC3/TTF1/POLR1D/MNAT1/TBP/POLR1E/POLR1A/CDK7/CAVIN1/POLR1B/GTF2H4/ERCC2/GTF2H5/POLR2F	15
R-HSA-5688426	Deubiquitination	78/1923	298/10867	0.000137235	0.00141323	0.00108292	PSMA4/ACTB/PTEN/PSMD12/PSMB4/PSMB2/HCFC1/PSMA7/USP49/PSMA3/FKBP8/USP34/USP16/USP21/PSMA5/ASXL2/SMAD7/PSMD1/PSMB1/PSMC2/CYLD/INO80E/PSMD4/PTRH2/YOD1/USP4/BABAM2/PSMA1/PSMB7/USP7/PSMD10/KEAP1/PSMB6/PSMB5/TOMM70/BAP1/TOMM20/STAM/YY1/USP22/CCNA1/MUL1/PSMA2/USP9X/OTUD5/SMAD4/RAD23B/POLB/PSMC6/VDAC2/VDAC3/PSMA6/PSMD14/PSMC1/PSMD2/UCHL5/PSME2/MAT2B/RCE1/PSMB3/INO80C/SNX3/BECN1/STAMBPL1/UBC/VDAC1/INO80/T…	78
R-HSA-8854214	TBC/RABGAPs	19/1923	46/10867	0.000148731	0.00152083	0.00116537	RABGEF1/TSC1/TSC2/RABEP1/RAB5A/RAB11B/RAB4A/RAB8B/TBC1D15/TBC1D7/GABARAPL2/RAB6A/MAP1LC3B/TBC1D13/RABGAP1/GGA2/TBC1D14/RAB11A/GGA3	19
R-HSA-8878159	Transcriptional regulation by RUNX3	32/1923	96/10867	0.000153628	0.00155991	0.00119532	PSMA4/PSMD12/PSMB4/PSMB2/PSMA7/PSMA3/CREBBP/PSMA5/PSMD1/PSMB1/PSMC2/PSMD4/PSMA1/PSMB7/KRAS/PSMD10/PSMB6/PSMB5/PSMA2/SMAD4/PSMC6/PSMA6/PSMD14/MAMLD1/PSMC1/PSMD2/PSME2/PSMB3/UBC/UBB/SNW1/PSMD7	32
R-HSA-5621481	C-type lectin receptors (CLRs)	43/1923	142/10867	0.000157296	0.00158607	0.00121537	PSMA4/PSMD12/PSMB4/PSMB2/PSMA7/PSMA3/CREBBP/FBXW11/PSMA5/PSMD1/PSMB1/PSMC2/PSMD4/CUL1/PSMA1/PSMB7/ITPR1/KRAS/PSMD10/PSMB6/PSMB5/UBE2M/CHUK/UBA3/RPS6KA5/PSMA2/BTRC/PSMC6/PSMA6/PSMD14/MAP3K14/PPP3CA/SKP1/PSMC1/PSMD2/ICAM3/PSME2/PSMB3/UBC/PAK1/UBB/PDPK1/PSMD7	43
R-HSA-112382	Formation of RNA Pol II elongation complex	23/1923	61/10867	0.000164313	0.00163413	0.00125219	AFF4/ERCC3/SUPT4H1/SSRP1/SUPT16H/LEO1/MNAT1/CCNT2/NELFB/CDK7/PAF1/POLR2C/NCBP2/POLR2B/IWS1/NELFCD/GTF2H4/MLLT3/ERCC2/GTF2H5/ELOC/POLR2F/GTF2F2	23
R-HSA-75955	RNA Polymerase II Transcription Elongation	23/1923	61/10867	0.000164313	0.00163413	0.00125219	AFF4/ERCC3/SUPT4H1/SSRP1/SUPT16H/LEO1/MNAT1/CCNT2/NELFB/CDK7/PAF1/POLR2C/NCBP2/POLR2B/IWS1/NELFCD/GTF2H4/MLLT3/ERCC2/GTF2H5/ELOC/POLR2F/GTF2F2	23
R-HSA-1236975	Antigen processing-Cross presentation	34/1923	105/10867	0.000183443	0.00181196	0.00138846	PSMA4/PSMD12/PSMB4/PSMB2/PSMA7/PSMA3/PSMA5/PSMD1/PSMB1/PSMC2/CTSL/PSMD4/PSMA1/PSMB7/PSMD10/PSMB6/PSMB5/SEC22B/CHUK/SEC61G/PSMA2/B2M/PSMC6/PSMA6/PSMD14/PSMC1/PSMD2/PSME2/SEC61A2/PSMB3/UBC/ITGAV/UBB/PSMD7	34
R-HSA-5632684	Hedgehog 'on' state	29/1923	85/10867	0.000195494	0.00191795	0.00146968	PSMA4/PSMD12/PSMB4/PSMB2/PSMA7/PSMA3/PSMA5/PSMD1/PSMB1/PSMC2/PSMD4/PSMA1/PSMB7/PSMD10/PSMB6/PSMB5/CSNK1A1/PSMA2/NUMB/PSMC6/PSMA6/PSMD14/PSMC1/PSMD2/PSME2/PSMB3/UBC/UBB/PSMD7	29
R-HSA-73817	Purine ribonucleoside monophosphate biosynthesis	8/1923	12/10867	0.000238379	0.002323	0.00178006	ATIC/GART/ADSL/PAICS/PFAS/PPAT/LHPP/GMPS	8
R-HSA-381119	Unfolded Protein Response (UPR)	31/1923	94/10867	0.000240557	0.00232859	0.00178434	EXOSC9/SRPRA/EXOSC5/NFYC/PARN/HERPUD1/EIF2S3/TSPYL2/GFPT1/HYOU1/EXTL2/CXXC1/SRPRB/MBTPS1/EXOSC8/TLN1/SYVN1/ATF6/DNAJB11/SEC31A/ASNS/WFS1/DCP2/KHSRP/LMNA/ARFGAP1/ZBTB17/EXOSC1/DCTN1/PREB/DNAJB9	31
R-HSA-379716	Cytosolic tRNA aminoacylation	12/1923	24/10867	0.000299534	0.00288029	0.00220709	VARS1/KARS1/HARS1/TARS1/EPRS1/LARS1/MARS1/GARS1/AIMP2/PPA1/EEF1E1/IARS1	12
R-HSA-163210	Formation of ATP by chemiosmotic coupling	10/1923	18/10867	0.000322514	0.00308086	0.00236079	ATP5F1C/ATP5PB/DMAC2L/ATP5ME/ATP5MG/ATP5PF/ATP5F1A/ATP5F1E/ATP5PD/ATP5PO	10
R-HSA-5696394	DNA Damage Recognition in GG-NER	16/1923	38/10867	0.000377686	0.00356513	0.00273187	ACTB/CETN2/INO80E/CUL4A/PARP2/COPS5/COPS3/YY1/RAD23B/GPS1/INO80C/UBC/INO80/COPS6/RAD23A/UBB	16
R-HSA-168255	Influenza Infection	45/1923	156/10867	0.00037812	0.00356513	0.00273187	RPL4/NUP62/NUP153/TPR/NUP133/NUP42/NUP205/CANX/RPS23/RPL19/KPNB1/KPNA1/KPNA4/CLTA/CPSF4/RPL15/RPL22/POLR2C/NUP85/RPL9/RPL34/RPLP0/XPO1/RPL11/RPS25/SEH1L/GRSF1/KPNA3/POLR2B/IPO5/NUP88/RPL36AL/HSP90AA1/RPS17/RPL7A/RPS13/RPL30/RPL35A/RPS4X/RPS27L/RPS21/RPS14/POLR2F/GTF2F2/RPL10	45
R-HSA-674695	RNA Polymerase II Pre-transcription Events	28/1923	84/10867	0.000387533	0.00358027	0.00274347	AFF4/ERCC3/SUPT4H1/SSRP1/SUPT16H/LEO1/MNAT1/TBP/CCNT2/GTF2B/TAF7/NELFB/CDK7/GTF2E1/PAF1/POLR2C/GTF2A2/NCBP2/POLR2B/IWS1/NELFCD/GTF2H4/MLLT3/ERCC2/GTF2H5/ELOC/POLR2F/GTF2F2	28
R-HSA-72202	Transport of Mature Transcript to Cytoplasm	28/1923	84/10867	0.000387533	0.00358027	0.00274347	NUP62/CPSF1/NUP153/TPR/NUP133/NUP42/NUP205/SLU7/SRSF2/RNPS1/CPSF4/FIP1L1/SARNP/FYTTD1/U2AF1/MAGOH/NUP85/SRSF5/CDC40/NCBP2/DHX38/SEH1L/CHTOP/THOC7/NUP88/SYMPK/SLBP/THOC2	28
R-HSA-9694516	SARS-CoV-2 Infection	25/1923	72/10867	0.000389	0.00358027	0.00274347	PIK3R4/MAGT1/PRMT1/UVRAG/CTSL/CANX/ST6GALNAC4/SRPK1/STT3A/CSNK1A1/CHMP4B/GANAB/ST3GAL3/ST3GAL2/TUSC3/MAP1LC3B/DDX5/CHMP2B/BECN1/UBC/MAN1B1/ST3GAL4/RPN1/UBB/CHMP6	25
R-HSA-71291	Metabolism of amino acids and derivatives	92/1923	374/10867	0.000389588	0.00358027	0.00274347	PSMA4/RPL4/PSMD12/PSMB4/SECISBP2/PSMB2/PSMA7/PSMA3/PSMA5/PPM1K/ODC1/SLC25A21/PSMD1/PYCR2/PSMB1/PSMC2/PSMD4/KARS1/RPS23/CKMT1A/PSMA1/RPL19/PSMB7/PAPSS1/PSMD10/EPRS1/PSMB6/GAMT/PSMB5/SLC25A12/LARS1/SERINC3/AHCY/RPL15/PCBD1/OAZ2/AUH/GRHPR/GOT2/TXNRD1/RPL22/MARS1/PSMA2/MCCC1/TDO2/ACAT1/RPL9/AZIN1/RPL34/PSMC6/PSMA6/RPLP0/RPL11/PSMD14/AIMP2/RPS25/PSMC1/PSMD2/PSME2/PDHX/ENOPH1/PSMB3/ASNS/GOT1/RPL36AL/CD…	92
R-HSA-75067	Processing of Capped Intronless Pre-mRNA	13/1923	28/10867	0.00042461	0.00387406	0.0029686	CPSF1/SNRPF/CSTF3/LSM10/CPSF4/FIP1L1/SNRPB/NUDT21/NCBP2/LSM11/SYMPK/SLBP/PCF11	13
R-HSA-5663202	Diseases of signal transduction by growth factor receptors and second messengers	104/1923	433/10867	0.000426894	0.00387406	0.0029686	PSMA4/GRB2/ACTB/PTEN/PSMD12/PSMB4/MTOR/ATIC/LRRFIP1/MPRIP/STAT1/PSMB2/CLCN6/PSMA7/CASP9/PSMA3/FGF18/CREBBP/PSMA5/TPR/PSMD1/PSMB1/PSMC2/MECP2/PSMD4/TSC2/AGK/CUL1/CAMK2G/FAM131B/PSMA1/PSMB7/TFG/PPP2R5D/PAPSS1/KRAS/PSMD10/BAG4/PPFIBP1/PSMB6/PPP1CB/ITGB3/PSMB5/HDAC2/FIP1L1/HDAC11/CAMK2B/CHUK/PPP2R5E/TLN1/SYVN1/AP3B1/CDKN1B/CSNK1A1/PSMA2/SMAD4/MYO18A/ZMYM2/POLR2C/TENT4A/PSMC6/KLC1/PSMA6/MAP2K2/WDCP/PS…	104
R-HSA-5358351	Signaling by Hedgehog	43/1923	149/10867	0.000499229	0.00450236	0.00345005	PSMA4/PSMD12/PSMB4/PSMB2/PSMA7/PSMA3/GNAS/PSMA5/PSMD1/PSMB1/PSMC2/PSMD4/CUL1/IFT122/PSMA1/PSMB7/PSMD10/PSMB6/PSMB5/ADCY9/TUBB2A/SYVN1/CSNK1A1/PSMA2/BTRC/NUMB/PSMC6/PSMA6/PSMD14/TUBB4B/SKP1/PSMC1/PSMD2/PSME2/PSMB3/UBC/ADCY1/ADCY2/ERLEC1/TUBA1A/PRKAR1A/UBB/PSMD7	43
R-HSA-9637687	Suppression of phagosomal maturation	8/1923	13/10867	0.000523543	0.00466756	0.00357664	VPS33B/KPNB1/RAB5A/KPNA1/ATP6V1H/UBC/UBB/HGS	8
R-HSA-8868773	rRNA processing in the nucleus and cytosol	53/1923	194/10867	0.000523976	0.00466756	0.00357664	RPL4/BOP1/EXOSC9/TEX10/IMP3/NOP14/LTV1/EXOSC5/EMG1/NCL/RPS23/RIOK3/RPL19/TRMT112/RIOK2/WDR12/GNL3/RPL15/PDCD11/TSR1/EXOSC8/RPL22/RPL9/RPL34/RPLP0/PES1/DDX21/NOL11/RPL11/WDR18/NOP10/BUD23/UTP14C/RPS25/RPL36AL/DDX47/RPS17/RPL7A/MPHOSPH6/RPS13/RPL30/EXOSC1/EBNA1BP2/RPL35A/RPS4X/RPP25/RPS27L/SNU13/RPS21/RPS14/TSR3/NHP2/RPL10	53
R-HSA-917729	Endosomal Sorting Complex Required For Transport (ESCRT)	14/1923	32/10867	0.000545189	0.00482691	0.00369874	TSG101/UBAP1/SNF8/VPS4B/VPS37D/STAM/CHMP4B/MVB12A/CHMP5/CHMP2B/UBC/UBB/HGS/CHMP6	14
R-HSA-6781823	Formation of TC-NER Pre-Incision Complex	20/1923	54/10867	0.000565206	0.00497382	0.00381131	ERCC3/PRPF19/MNAT1/CUL4A/COPS5/USP7/COPS3/CDK7/PPIE/POLR2C/UVSSA/GPS1/POLR2B/UBC/GTF2H4/COPS6/ERCC2/UBB/GTF2H5/POLR2F	20
R-HSA-5684264	MAP3K8 (TPL2)-dependent MAPK1/3 activation	9/1923	16/10867	0.000576344	0.00504127	0.003863	FBXW11/CUL1/CHUK/BTRC/MAP2K4/SKP1/UBC/MAP2K1/UBB	9
R-HSA-72312	rRNA processing	55/1923	204/10867	0.000589964	0.00510278	0.00391013	RPL4/BOP1/EXOSC9/TEX10/IMP3/NOP14/LTV1/EXOSC5/EMG1/NCL/NSUN4/RPS23/RIOK3/RPL19/PRORP/TRMT112/RIOK2/WDR12/GNL3/RPL15/PDCD11/TSR1/EXOSC8/RPL22/RPL9/RPL34/RPLP0/PES1/DDX21/NOL11/RPL11/WDR18/NOP10/BUD23/UTP14C/RPS25/RPL36AL/DDX47/RPS17/RPL7A/MPHOSPH6/RPS13/RPL30/EXOSC1/EBNA1BP2/RPL35A/RPS4X/RPP25/RPS27L/SNU13/RPS21/RPS14/TSR3/NHP2/RPL10	55
R-HSA-72187	mRNA 3'-end processing	21/1923	58/10867	0.000590404	0.00510278	0.00391013	CPSF1/CSTF3/SLU7/SRSF2/RNPS1/CPSF4/FIP1L1/SARNP/FYTTD1/U2AF1/MAGOH/SRSF5/CDC40/NUDT21/NCBP2/DHX38/CHTOP/THOC7/SYMPK/THOC2/PCF11	21
R-HSA-6807505	RNA polymerase II transcribes snRNA genes	25/1923	74/10867	0.000622139	0.00534524	0.00409593	SUPT4H1/TBP/INTS1/CCNT2/ZNF143/GTF2B/INTS12/RPRD1A/INTS4/CDK7/GTF2E1/POLR2C/GTF2A2/PHAX/POU2F2/NCBP2/POLR2B/POU2F1/SNAPC4/SRRT/POLR2F/GTF2F2/SNAPC3/PCF11/SNAPC2	25
R-HSA-162588	Budding and maturation of HIV virion	13/1923	29/10867	0.000645919	0.00548464	0.00420275	TSG101/UBAP1/VPS4B/VPS37D/CHMP4B/PDCD6IP/MVB12A/CHMP5/CHMP2B/UBC/UBB/NEDD4L/CHMP6	13
R-HSA-5205647	Mitophagy	13/1923	29/10867	0.000645919	0.00548464	0.00420275	CSNK2B/MTERF3/MAP1LC3A/TOMM70/CSNK2A2/TOMM20/FUNDC1/MAP1LC3B/UBC/VDAC1/UBB/PGAM5/TOMM22	13
R-HSA-73762	RNA Polymerase I Transcription Initiation	18/1923	47/10867	0.00066317	0.00559839	0.00428991	POLR1C/ERCC3/TTF1/GATAD2B/POLR1D/MNAT1/TBP/POLR1E/HDAC2/POLR1A/MBD3/EHMT2/CDK7/POLR1B/GTF2H4/ERCC2/GTF2H5/POLR2F	18
R-HSA-6781827	Transcription-Coupled Nucleotide Excision Repair (TC-NER)	26/1923	79/10867	0.000767235	0.00643945	0.00493439	ERCC3/PRPF19/MNAT1/CUL4A/COPS5/USP7/RPA1/COPS3/POLE3/CDK7/PPIE/POLR2C/RPA3/POLD2/UVSSA/GPS1/POLR2B/RPA2/UBC/GTF2H4/COPS6/ERCC5/ERCC2/UBB/GTF2H5/POLR2F	26
R-HSA-113418	Formation of the Early Elongation Complex	14/1923	33/10867	0.000794192	0.00658953	0.00504939	ERCC3/SUPT4H1/MNAT1/NELFB/CDK7/POLR2C/NCBP2/POLR2B/NELFCD/GTF2H4/ERCC2/GTF2H5/POLR2F/GTF2F2	14
R-HSA-167158	Formation of the HIV-1 Early Elongation Complex	14/1923	33/10867	0.000794192	0.00658953	0.00504939	ERCC3/SUPT4H1/MNAT1/NELFB/CDK7/POLR2C/NCBP2/POLR2B/NELFCD/GTF2H4/ERCC2/GTF2H5/POLR2F/GTF2F2	14
R-HSA-167152	Formation of HIV elongation complex in the absence of HIV Tat	18/1923	48/10867	0.000887867	0.0073249	0.00561289	ERCC3/SUPT4H1/SSRP1/SUPT16H/MNAT1/CCNT2/NELFB/CDK7/POLR2C/NCBP2/POLR2B/NELFCD/GTF2H4/ERCC2/GTF2H5/ELOC/POLR2F/GTF2F2	18
R-HSA-2565942	Regulation of PLK1 Activity at G2/M Transition	28/1923	88/10867	0.000896337	0.007353	0.00563442	HAUS2/FBXW11/CETN2/CUL1/PCM1/TUBG1/CKAP5/ACTR1A/DYNC1I2/PPP1CB/TUBB/DYNLL1/BTRC/CEP41/TUBB4B/YWHAG/SKP1/PAFAH1B1/CEP131/HSP90AA1/UBC/TUBA1A/UBB/CEP76/HAUS7/DCTN1/DCTN3/CEP164	28
R-HSA-169893	Prolonged ERK activation events	8/1923	14/10867	0.00103239	0.0084215	0.00645318	KIDINS220/CRK/MAP2K2/CRKL/YWHAB/MAPK3/MAP2K1/RAPGEF1	8
R-HSA-3371556	Cellular response to heat stress	28/1923	89/10867	0.00109087	0.00884888	0.00678068	MTOR/NUP62/HSPA2/CREBBP/NUP153/TPR/NUP133/NUP42/CAMK2G/NUP205/BAG4/DNAJC7/RPA1/HSPA1L/CAMK2B/HSP90AB1/NUP85/RPA3/SEH1L/NUP88/EEF1A1/MAPK3/HSP90AA1/RPA2/RPS19BP1/MLST8/HSPA9/CCAR2	28
R-HSA-69481	G2/M Checkpoints	46/1923	168/10867	0.00112582	0.00908165	0.00695904	PSMA4/PSMD12/PSMB4/HERC2/PSMB2/PSMA7/PSMA3/PSMA5/PSMD1/PSMB1/PSMC2/PSMD4/MCM8/YWHAZ/BABAM2/PSMA1/PSMB7/NBN/PSMD10/PSMB6/MCM4/PSMB5/RPA1/ORC5/PSMA2/UBE2V2/PSMC6/PIAS4/PSMA6/RPA3/PSMD14/YWHAG/PSMC1/PSMD2/PSME2/ORC2/PSMB3/YWHAB/YWHAQ/RPA2/UBC/UBB/MCM7/CHEK2/PSMD7/PKMYT1	46
R-HSA-5673001	RAF/MAP kinase cascade	70/1923	280/10867	0.00117186	0.00940076	0.00720357	PSMA4/GRB2/ACTB/PSMD12/PSMB4/FNTA/PSMB2/CSF2RA/PSMA7/LAMTOR2/PSMA3/FGF18/PSMA5/PSMD1/PSMB1/PSMC2/PSMD4/PTPRA/LAMTOR3/CAMK2G/WDR83/NCAM1/PSMA1/PSMB7/ARTN/PPP2R5D/KRAS/PSMD10/PSMB6/PPP1CB/ITGB3/PSMB5/GOLGA7/CAMK2B/PPP2R5E/TLN1/ARL2/GRIN1/PSMA2/RASGEF1A/GFRA2/PSMC6/SPTBN2/PSMA6/MAP2K2/PSMD14/PSMC1/PSMD2/PPP1CC/PSME2/RCE1/PSMB3/PPP2CB/ZDHHC9/ACTN2/YWHAB/SPTBN1/MAPK3/SHC2/UBC/MAP2K1/ICMT/PPP2R5C/PAQR3…	70
R-HSA-3108214	SUMOylation of DNA damage response and repair proteins	25/1923	77/10867	0.00119759	0.00954654	0.00731528	HERC2/NUP62/SMC3/CETN2/NUP153/TPR/TDG/NUP133/NUP42/NUP205/CBX4/PIAS1/RNF2/RPA1/STAG2/NUP85/PIAS4/SUMO3/SEH1L/BMI1/PIAS2/NUP88/PML/RAD21/NSMCE2	25
R-HSA-3858494	Beta-catenin independent WNT signaling	41/1923	146/10867	0.00120318	0.00954654	0.00731528	PSMA4/PSMD12/PSMB4/PSMB2/FZD3/PSMA7/PSMA3/PSMA5/PARD6A/PSMD1/DVL3/PSMB1/PSMC2/PSMD4/PFN1/AGO2/PSMA1/PSMB7/ITPR1/KRAS/PSMD10/PSMB6/CLTA/PSMB5/AP2S1/DAAM1/PSMA2/PSMC6/PSMA6/CLTB/PSMD14/GNAO1/PPP3CA/PRKCB/PSMC1/PSMD2/PSME2/PSMB3/UBC/UBB/PSMD7	41
R-HSA-156827	L13a-mediated translational silencing of Ceruloplasmin expression	33/1923	111/10867	0.00123756	0.00976599	0.00748344	RPL4/PABPC1/EIF4B/EIF3I/EIF4H/EIF3L/RPS23/EIF3M/RPL19/EIF2S3/EIF3D/EIF1AX/RPL15/EIF3H/RPL22/RPL9/RPL34/EIF3F/RPLP0/RPL11/RPS25/RPL36AL/EIF3J/RPS17/RPL7A/RPS13/RPL30/RPL35A/RPS4X/RPS27L/RPS21/RPS14/RPL10	33
R-HSA-5689880	Ub-specific processing proteases	57/1923	220/10867	0.00134233	0.0105355	0.0080731	PSMA4/PTEN/PSMD12/PSMB4/PSMB2/PSMA7/USP49/PSMA3/FKBP8/USP34/USP16/USP21/PSMA5/SMAD7/PSMD1/PSMB1/PSMC2/CYLD/PSMD4/PTRH2/USP4/PSMA1/PSMB7/USP7/PSMD10/KEAP1/PSMB6/PSMB5/TOMM70/TOMM20/USP22/CCNA1/MUL1/PSMA2/USP9X/SMAD4/POLB/PSMC6/VDAC2/VDAC3/PSMA6/PSMD14/PSMC1/PSMD2/PSME2/MAT2B/RCE1/PSMB3/SNX3/BECN1/UBC/VDAC1/TADA3/UBB/USP8/HGS/PSMD7	57
R-HSA-8949613	Cristae formation	13/1923	31/10867	0.00138388	0.0107526	0.00823942	APOO/IMMT/ATP5F1C/ATP5PB/DMAC2L/ATP5ME/ATP5MG/ATP5PF/ATP5F1A/HSPA9/ATP5F1E/ATP5PD/ATP5PO	13
R-HSA-9711097	Cellular response to starvation	43/1923	156/10867	0.00139124	0.0107526	0.00823942	FNIP1/RPL4/MTOR/ITFG2/LAMTOR2/LAMTOR3/RPS23/EIF2AK4/RRAGA/RPL19/MIOS/EIF2S3/ATP6V1H/SZT2/ATP6V1C1/RPL15/ATP6V0C/ATP6V1G2/GCN1/RPL22/RPL9/RPL34/RPLP0/RRAGB/RPL11/ATP6V1D/SESN1/RPS25/SEH1L/ASNS/RPL36AL/RPS17/RPL7A/RPS13/RHEB/RPL30/RPL35A/MLST8/RPS4X/RPS27L/RPS21/RPS14/RPL10	43
R-HSA-379724	tRNA Aminoacylation	16/1923	42/10867	0.00139221	0.0107526	0.00823942	VARS2/VARS1/KARS1/HARS1/TARS1/EPRS1/YARS2/LARS1/EARS2/IARS2/MARS1/GARS1/AIMP2/PPA1/EEF1E1/IARS1	16
R-HSA-1799339	SRP-dependent cotranslational protein targeting to membrane	33/1923	112/10867	0.00146236	0.0111146	0.00851687	RPL4/SRPRA/SRP19/SRP68/SRP54/SSR2/RPS23/RPL19/SRPRB/RPL15/SEC61G/RPL22/TRAM1/RPL9/RPL34/SPCS1/RPLP0/RPL11/RPS25/SEC61A2/SPCS2/RPL36AL/RPS17/RPL7A/RPS13/RPL30/RPL35A/RPN1/RPS4X/RPS27L/RPS21/RPS14/RPL10	33
R-HSA-72706	GTP hydrolysis and joining of the 60S ribosomal subunit	33/1923	112/10867	0.00146236	0.0111146	0.00851687	RPL4/EIF4B/EIF3I/EIF4H/EIF3L/RPS23/EIF3M/RPL19/EIF2S3/EIF3D/EIF1AX/RPL15/EIF3H/RPL22/RPL9/RPL34/EIF3F/RPLP0/RPL11/RPS25/RPL36AL/EIF3J/RPS17/RPL7A/RPS13/RPL30/RPL35A/EIF5/RPS4X/RPS27L/RPS21/RPS14/RPL10	33
R-HSA-167169	HIV Transcription Elongation	17/1923	46/10867	0.00147736	0.0111146	0.00851687	ERCC3/SUPT4H1/SSRP1/SUPT16H/MNAT1/NELFB/CDK7/POLR2C/NCBP2/POLR2B/NELFCD/GTF2H4/ERCC2/GTF2H5/ELOC/POLR2F/GTF2F2	17
R-HSA-167200	Formation of HIV-1 elongation complex containing HIV-1 Tat	17/1923	46/10867	0.00147736	0.0111146	0.00851687	ERCC3/SUPT4H1/SSRP1/SUPT16H/MNAT1/NELFB/CDK7/POLR2C/NCBP2/POLR2B/NELFCD/GTF2H4/ERCC2/GTF2H5/ELOC/POLR2F/GTF2F2	17
R-HSA-167246	Tat-mediated elongation of the HIV-1 transcript	17/1923	46/10867	0.00147736	0.0111146	0.00851687	ERCC3/SUPT4H1/SSRP1/SUPT16H/MNAT1/NELFB/CDK7/POLR2C/NCBP2/POLR2B/NELFCD/GTF2H4/ERCC2/GTF2H5/ELOC/POLR2F/GTF2F2	17
R-HSA-6791226	Major pathway of rRNA processing in the nucleolus and cytosol	49/1923	184/10867	0.00152087	0.0113566	0.0087023	RPL4/BOP1/EXOSC9/TEX10/IMP3/NOP14/LTV1/EXOSC5/EMG1/NCL/RPS23/RIOK3/RPL19/RIOK2/WDR12/GNL3/RPL15/PDCD11/TSR1/EXOSC8/RPL22/RPL9/RPL34/RPLP0/PES1/DDX21/NOL11/RPL11/WDR18/BUD23/UTP14C/RPS25/RPL36AL/DDX47/RPS17/RPL7A/MPHOSPH6/RPS13/RPL30/EXOSC1/EBNA1BP2/RPL35A/RPS4X/RPP25/RPS27L/SNU13/RPS21/RPS14/RPL10	49
R-HSA-8878166	Transcriptional regulation by RUNX2	35/1923	121/10867	0.00152517	0.0113566	0.0087023	PSMA4/PSMD12/PSMB4/STAT1/PSMB2/PSMA7/PSMA3/PSMA5/PSMD1/PSMB1/PSMC2/PSMD4/CUL1/PSMA1/PSMB7/RBM14/PSMD10/PSMB6/PSMB5/PSMA2/SMAD4/PSMC6/PSMA6/PSMD14/SKP1/PSMC1/PSMD2/PSME2/PSMB3/WWP1/MAPK3/UBC/FBXW7/UBB/PSMD7	35
R-HSA-381038	XBP1(S) activates chaperone genes	18/1923	50/10867	0.00153617	0.0113802	0.00872037	SRPRA/TSPYL2/GFPT1/HYOU1/EXTL2/CXXC1/SRPRB/TLN1/SYVN1/DNAJB11/SEC31A/WFS1/LMNA/ARFGAP1/ZBTB17/DCTN1/PREB/DNAJB9	18
R-HSA-445144	Signal transduction by L1	10/1923	21/10867	0.00155326	0.0113905	0.00872829	CSNK2B/NCAM1/L1CAM/ITGB3/CSNK2A2/MAP2K2/MAPK3/ITGAV/MAP2K1/PAK1	10
R-HSA-5620916	VxPx cargo-targeting to cilium	10/1923	21/10867	0.00155326	0.0113905	0.00872829	EXOC2/EXOC6/EXOC1/EXOC7/ARF4/EXOC8/ASAP1/RAB11A/RAB11FIP3/EXOC4	10
R-HSA-6782135	Dual incision in TC-NER	22/1923	66/10867	0.00157285	0.0114706	0.00878963	ERCC3/PRPF19/MNAT1/CUL4A/USP7/RPA1/POLE3/CDK7/PPIE/POLR2C/RPA3/POLD2/UVSSA/POLR2B/RPA2/UBC/GTF2H4/ERCC5/ERCC2/UBB/GTF2H5/POLR2F	22
R-HSA-72649	Translation initiation complex formation	20/1923	58/10867	0.00158787	0.0114706	0.00878963	PABPC1/EIF4B/EIF3I/EIF4H/EIF3L/RPS23/EIF3M/EIF2S3/EIF3D/EIF1AX/EIF3H/EIF3F/RPS25/EIF3J/RPS17/RPS13/RPS4X/RPS27L/RPS21/RPS14	20
R-HSA-72702	Ribosomal scanning and start codon recognition	20/1923	58/10867	0.00158787	0.0114706	0.00878963	EIF4B/EIF3I/EIF4H/EIF3L/RPS23/EIF3M/EIF2S3/EIF3D/EIF1AX/EIF3H/EIF3F/RPS25/EIF3J/RPS17/RPS13/EIF5/RPS4X/RPS27L/RPS21/RPS14	20
R-HSA-69620	Cell Cycle Checkpoints	72/1923	294/10867	0.00181397	0.0130391	0.00999151	PSMA4/PSMD12/PSMB4/HERC2/MAD1L1/PSMB2/PSMA7/PSMA3/PHF20/PSMA5/RANGAP1/PSMD1/ANAPC1/PSMB1/PSMC2/NUP133/PSMD4/MCM8/YWHAZ/CKAP5/BABAM2/PSMA1/PSMB7/NBN/PPP2R5D/DYNC1I2/PSMD10/PSMB6/MCM4/PSMB5/RPA1/PPP2R5E/CDKN1B/ANAPC5/CCNA1/DYNLL1/ORC5/PSMA2/NUP85/UBE2V2/BUB3/DYNC1LI2/PSMC6/NDEL1/PIAS4/PSMA6/XPO1/RPA3/PSMD14/YWHAG/KIF2A/PSMC1/PSMD2/PAFAH1B1/PPP1CC/PSME2/SEH1L/ORC2/PSMB3/PPP2CB/YWHAB/YWHAQ/RPA2/UBC/P…	72
R-HSA-4419969	Depolymerisation of the Nuclear Lamina	8/1923	15/10867	0.00187051	0.0133136	0.0102019	LPIN2/LEMD3/LPIN1/CNEP1R1/EMD/PRKCB/CTDNEP1/LMNA	8
R-HSA-8956320	Nucleobase biosynthesis	8/1923	15/10867	0.00187051	0.0133136	0.0102019	ATIC/GART/ADSL/PAICS/PFAS/PPAT/LHPP/GMPS	8
R-HSA-5620920	Cargo trafficking to the periciliary membrane	18/1923	51/10867	0.00198762	0.0140782	0.0107878	BBS1/EXOC2/CCT8/EXOC6/ARL3/CCT2/EXOC1/EXOC7/BBS7/BBS4/ARF4/EXOC8/BBS2/MKKS/ASAP1/RAB11A/RAB11FIP3/EXOC4	18
R-HSA-72662	Activation of the mRNA upon binding of the cap-binding complex and eIFs, and subsequent binding to 43S	20/1923	59/10867	0.00200934	0.0140967	0.010802	PABPC1/EIF4B/EIF3I/EIF4H/EIF3L/RPS23/EIF3M/EIF2S3/EIF3D/EIF1AX/EIF3H/EIF3F/RPS25/EIF3J/RPS17/RPS13/RPS4X/RPS27L/RPS21/RPS14	20
R-HSA-71406	Pyruvate metabolism and Citric Acid (TCA) cycle	19/1923	55/10867	0.00200966	0.0140967	0.010802	SDHA/SDHB/IDH3A/SLC16A3/GLO1/PDK2/IDH3G/ACO2/PDHX/MPC2/VDAC1/NNT/MPC1/FAHD1/PDHB/PPARD/ME2/L2HGDH/HAGH	19
R-HSA-446652	Interleukin-1 family signaling	39/1923	141/10867	0.00211537	0.0147015	0.0112654	PSMA4/PSMD12/PSMB4/PSMB2/PSMA7/PSMA3/IL18/FBXW11/PSMA5/PSMD1/PSMB1/PSMC2/PSMD4/CUL1/PSMA1/PSMB7/PSMD10/PSMB6/PSMB5/IL36RN/PELI1/CHUK/TBK1/PSMA2/BTRC/MAP2K4/PSMC6/PSMA6/PSMD14/SKP1/PSMC1/PSMD2/PSME2/PSMB3/UBC/MAP2K1/UBB/SIGIRR/PSMD7	39
R-HSA-5684996	MAPK1/MAPK3 signaling	70/1923	286/10867	0.00211612	0.0147015	0.0112654	PSMA4/GRB2/ACTB/PSMD12/PSMB4/FNTA/PSMB2/CSF2RA/PSMA7/LAMTOR2/PSMA3/FGF18/PSMA5/PSMD1/PSMB1/PSMC2/PSMD4/PTPRA/LAMTOR3/CAMK2G/WDR83/NCAM1/PSMA1/PSMB7/ARTN/PPP2R5D/KRAS/PSMD10/PSMB6/PPP1CB/ITGB3/PSMB5/GOLGA7/CAMK2B/PPP2R5E/TLN1/ARL2/GRIN1/PSMA2/RASGEF1A/GFRA2/PSMC6/SPTBN2/PSMA6/MAP2K2/PSMD14/PSMC1/PSMD2/PPP1CC/PSME2/RCE1/PSMB3/PPP2CB/ZDHHC9/ACTN2/YWHAB/SPTBN1/MAPK3/SHC2/UBC/MAP2K1/ICMT/PPP2R5C/PAQR3…	70
R-HSA-1257604	PIP3 activates AKT signaling	66/1923	267/10867	0.0021552	0.0149013	0.0114185	PSMA4/GRB2/PTEN/EZH2/PSMD12/PSMB4/MTOR/CSNK2B/PSMB2/PSMA7/LAMTOR2/CASP9/PSMA3/FGF18/PHLPP2/PSMA5/GATAD2B/PSMD1/PSMB1/PSMC2/PIP4K2B/PSMD4/TSC2/LAMTOR3/CBX4/RRAGA/AGO2/PSMA1/PSMB7/USP7/PPP2R5D/PSMD10/PSMB6/PSMB5/RNF2/CSNK2A2/HDAC2/CHUK/PPP2R5E/CDKN1B/MBD3/PIP4K2C/PSMA2/PSMC6/PSMA6/RRAGB/PSMD14/PSMC1/PSMD2/PSME2/PSMB3/BMI1/PPP2CB/MAPK3/UBC/RHEB/PPP2R5C/PML/MLST8/UBB/FGF17/IRS2/PDPK1/FGFR3/PSMD7/WWP2	66
R-HSA-5663213	RHO GTPases Activate WASPs and WAVEs	14/1923	36/10867	0.00217567	0.0149013	0.0114185	GRB2/ACTB/CYFIP1/ARPC3/ARPC1A/ABI2/ACTR2/WIPF2/ABI1/WASF3/WASL/CYFIP2/MAPK3/PTK2	14
R-HSA-6804757	Regulation of TP53 Degradation	14/1923	36/10867	0.00217567	0.0149013	0.0114185	MTOR/PHF20/RFFL/USP7/CCNA1/CCNG1/PPP2CB/UBC/PPP2R5C/MLST8/UBB/PDPK1/CHEK2/RNF34	14
R-HSA-1852241	Organelle biogenesis and maintenance	72/1923	296/10867	0.00218985	0.014928	0.0114389	BBS1/IFT43/EXOC2/HCFC1/HAUS2/CREBBP/CETN2/CCT8/IQCB1/EXOC6/ARL3/KIF3B/PCM1/TUBG1/CKAP5/IFT122/ACTR1A/KIF3C/DYNC1I2/CCT2/DYNLRB1/TUBB/TUBB2A/APOO/EXOC1/EXOC7/IMMT/DYNLL1/ATP5F1C/ATP5PB/DMAC2L/BBS7/SIRT5/SSBP1/CEP41/ATP5ME/BBS4/MEF2C/ARF4/EXOC8/TUBB4B/YWHAG/BBS2/ATP5MG/PAFAH1B1/KIFAP3/NCOA6/ATP5PF/CEP131/IFT27/ACSS2/IFT46/HSP90AA1/ATP5F1A/TUBA1A/MKKS/ASAP1/TWNK/CEP76/HSPA9/RAB11A/HAUS7/DCTN1/ATP5F1…	72
R-HSA-927802	Nonsense-Mediated Decay (NMD)	33/1923	115/10867	0.00236185	0.0159507	0.0122227	RPL4/PABPC1/SMG1/RPS23/RPL19/RNPS1/RPL15/RPL22/ETF1/MAGOH/RPL9/RPL34/RPLP0/RPL11/UPF3A/RPS25/NCBP2/RPL36AL/SMG5/RPS17/RPL7A/RPS13/DCP1A/RPL30/RPL35A/PPP2R2A/RPS4X/RPS27L/RPS21/UPF1/RPS14/GSPT2/RPL10	33
R-HSA-975957	Nonsense Mediated Decay (NMD) enhanced by the Exon Junction Complex (EJC)	33/1923	115/10867	0.00236185	0.0159507	0.0122227	RPL4/PABPC1/SMG1/RPS23/RPL19/RNPS1/RPL15/RPL22/ETF1/MAGOH/RPL9/RPL34/RPLP0/RPL11/UPF3A/RPS25/NCBP2/RPL36AL/SMG5/RPS17/RPL7A/RPS13/DCP1A/RPL30/RPL35A/PPP2R2A/RPS4X/RPS27L/RPS21/UPF1/RPS14/GSPT2/RPL10	33
R-HSA-9679506	SARS-CoV Infections	41/1923	151/10867	0.00240759	0.0161103	0.0123449	ATP1B3/PIK3R4/MAGT1/PRMT1/ROCK2/GATAD2B/UVRAG/CTSL/CANX/ST6GALNAC4/HDAC2/HSP90AB1/TUBB/AP2S1/SRPK1/STT3A/TBK1/MBD3/CSNK1A1/CHMP4B/GANAB/ST3GAL3/ST3GAL2/TUSC3/MAP1LC3B/BRMS1/CRBN/DDX5/IFNAR2/ATP1A1/HSP90AA1/CHMP2B/ATP1B1/BECN1/FKBP1A/UBC/MAN1B1/ST3GAL4/RPN1/UBB/CHMP6	41
R-HSA-380972	Energy dependent regulation of mTOR by LKB1-AMPK	12/1923	29/10867	0.00240969	0.0161103	0.0123449	MTOR/TSC1/LAMTOR2/STRADB/TSC2/LAMTOR3/RRAGA/RRAGB/CAB39/RHEB/MLST8/PRKAA1	12
R-HSA-204005	COPII-mediated vesicle transport	22/1923	68/10867	0.00241876	0.0161103	0.0123449	GORASP1/SEC22C/TRAPPC2/SCFD1/RAB1A/TFG/SEC22B/TRAPPC4/NAPG/PPP6C/CNIH1/CTSZ/STX5/SAR1B/TMED10/SEC31A/TMED2/TRAPPC1/TRAPPC6B/PPP6R1/PREB/CNIH2	22
R-HSA-381070	IRE1alpha activates chaperones	18/1923	52/10867	0.00254553	0.0168022	0.0128751	SRPRA/TSPYL2/GFPT1/HYOU1/EXTL2/CXXC1/SRPRB/TLN1/SYVN1/DNAJB11/SEC31A/WFS1/LMNA/ARFGAP1/ZBTB17/DCTN1/PREB/DNAJB9	18
R-HSA-432722	Golgi Associated Vesicle Biogenesis	19/1923	56/10867	0.00254579	0.0168022	0.0128751	AP1G1/PUM1/SNX2/CLTA/CLINT1/ARF1/AP3B1/SORT1/AP1M1/NECAP1/OCRL/VAMP7/ACBD3/DTNBP1/GAK/AP1S2/AP4B1/CPD/BLOC1S6	19
R-HSA-888590	GABA synthesis, release, reuptake and degradation	9/1923	19/10867	0.00279721	0.018378	0.0140826	SLC6A1/ALDH5A1/ABAT/DNAJC5/SLC32A1/STXBP1/GAD2/SYT1/CPLX1	9
R-HSA-167172	Transcription of the HIV genome	23/1923	73/10867	0.0028652	0.01874	0.01436	ERCC3/SUPT4H1/SSRP1/SUPT16H/MNAT1/TBP/CCNT2/GTF2B/TAF7/NELFB/CDK7/GTF2E1/POLR2C/GTF2A2/NCBP2/POLR2B/NELFCD/GTF2H4/ERCC2/GTF2H5/ELOC/POLR2F/GTF2F2	23
R-HSA-6806003	Regulation of TP53 Expression and Degradation	14/1923	37/10867	0.00293844	0.0190702	0.014613	MTOR/PHF20/RFFL/USP7/CCNA1/CCNG1/PPP2CB/UBC/PPP2R5C/MLST8/UBB/PDPK1/CHEK2/RNF34	14
R-HSA-2173788	Downregulation of TGF-beta receptor signaling	11/1923	26/10867	0.00294927	0.0190702	0.014613	SMAD7/PPP1CB/XPO1/PPP1CC/STRAP/UCHL5/UBC/PMEPA1/MTMR4/UBB/NEDD4L	11
R-HSA-9006925	Intracellular signaling by second messengers	74/1923	309/10867	0.00295509	0.0190702	0.014613	PSMA4/GRB2/PTEN/EZH2/PSMD12/PSMB4/MTOR/CSNK2B/PSMB2/PSMA7/LAMTOR2/CASP9/PSMA3/FGF18/PHLPP2/PSMA5/GATAD2B/PSMD1/PSMB1/PSMC2/PIP4K2B/PSMD4/TSC2/LAMTOR3/CAMK2G/CBX4/RRAGA/AGO2/PSMA1/PSMB7/ITPR1/USP7/PPP2R5D/PSMD10/PSMB6/PSMB5/RNF2/CSNK2A2/HDAC2/ADCY9/CAMK2B/CHUK/PPP2R5E/CDKN1B/MBD3/PIP4K2C/PSMA2/NBEA/PSMC6/PSMA6/RRAGB/PSMD14/PSMC1/PSMD2/PSME2/PSMB3/BMI1/PPP2CB/MAPK3/UBC/ADCY1/RHEB/ADCY2/PPP2R5C/PML/…	74
R-HSA-6811434	COPI-dependent Golgi-to-ER retrograde traffic	29/1923	99/10867	0.00302409	0.0194291	0.014888	ARF3/ARCN1/COPA/COPB1/KIF3B/KIF20B/COPB2/ARFGAP3/RAB1A/KIF3C/COPG1/SEC22B/TUBB2A/ARF1/NAPG/KLC1/TMED7/ARF4/TUBB4B/KIF2A/TMED10/KIFAP3/TMED2/USE1/ARFGAP1/KLC2/TUBA1A/KIF1B/COPZ1	29
R-HSA-6782210	Gap-filling DNA repair synthesis and ligation in TC-NER	21/1923	65/10867	0.0030615	0.0195193	0.0149572	ERCC3/PRPF19/MNAT1/CUL4A/USP7/RPA1/POLE3/CDK7/PPIE/POLR2C/RPA3/POLD2/UVSSA/POLR2B/RPA2/UBC/GTF2H4/ERCC2/UBB/GTF2H5/POLR2F	21
R-HSA-165159	MTOR signalling	15/1923	41/10867	0.0030919	0.0195193	0.0149572	MTOR/EIF4B/TSC1/LAMTOR2/STRADB/TSC2/LAMTOR3/RRAGA/RRAGB/CAB39/YWHAB/FKBP1A/RHEB/MLST8/PRKAA1	15
R-HSA-74158	RNA Polymerase III Transcription	15/1923	41/10867	0.0030919	0.0195193	0.0149572	BRF2/POLR1C/NFIC/POLR1D/TBP/GTF3C2/GTF3A/ZNF143/SSB/POU2F1/POLR3K/SNAPC4/POLR2F/SNAPC3/SNAPC2	15
R-HSA-749476	RNA Polymerase III Abortive And Retractive Initiation	15/1923	41/10867	0.0030919	0.0195193	0.0149572	BRF2/POLR1C/NFIC/POLR1D/TBP/GTF3C2/GTF3A/ZNF143/SSB/POU2F1/POLR3K/SNAPC4/POLR2F/SNAPC3/SNAPC2	15
R-HSA-2029482	Regulation of actin dynamics for phagocytic cup formation	20/1923	61/10867	0.00313911	0.0197316	0.0151198	GRB2/ACTB/CYFIP1/ARPC3/ARPC1A/HSP90AB1/CRK/ABI2/ACTR2/WIPF2/ABI1/CFL1/WASF3/WASL/CYFIP2/MAPK3/HSP90AA1/PAK1/ELMO1/PTK2	20
R-HSA-380270	Recruitment of mitotic centrosome proteins and complexes	25/1923	82/10867	0.00316981	0.0197535	0.0151366	HAUS2/CETN2/PCM1/TUBG1/CKAP5/ACTR1A/DYNC1I2/TUBGCP4/NME7/TUBB/CDK11B/DYNLL1/CEP41/TUBB4B/YWHAG/PAFAH1B1/CDK11A/CEP131/HSP90AA1/TUBA1A/CEP76/HAUS7/DCTN1/DCTN3/CEP164	25
R-HSA-380287	Centrosome maturation	25/1923	82/10867	0.00316981	0.0197535	0.0151366	HAUS2/CETN2/PCM1/TUBG1/CKAP5/ACTR1A/DYNC1I2/TUBGCP4/NME7/TUBB/CDK11B/DYNLL1/CEP41/TUBB4B/YWHAG/PAFAH1B1/CDK11A/CEP131/HSP90AA1/TUBA1A/CEP76/HAUS7/DCTN1/DCTN3/CEP164	25
R-HSA-168273	Influenza Viral RNA Transcription and Replication	37/1923	135/10867	0.00321309	0.0199376	0.0152777	RPL4/NUP62/NUP153/TPR/NUP133/NUP42/NUP205/RPS23/RPL19/RPL15/RPL22/POLR2C/NUP85/RPL9/RPL34/RPLP0/RPL11/RPS25/SEH1L/GRSF1/POLR2B/IPO5/NUP88/RPL36AL/HSP90AA1/RPS17/RPL7A/RPS13/RPL30/RPL35A/RPS4X/RPS27L/RPS21/RPS14/POLR2F/GTF2F2/RPL10	37
R-HSA-8875656	MET receptor recycling	6/1923	10/10867	0.00333742	0.020621	0.0158014	GRB2/CRK/RAB4A/RAB4B/CRKL/GGA3	6
R-HSA-8949215	Mitochondrial calcium ion transport	10/1923	23/10867	0.00358068	0.0220303	0.0168813	MICU1/SPG7/PHB2/VDAC2/VDAC3/PMPCB/PMPCA/MAIP1/VDAC1/SLC8A3	10
R-HSA-187687	Signalling to ERKs	13/1923	34/10867	0.00369297	0.0226253	0.0173372	GRB2/KRAS/RIT2/KIDINS220/CRK/MAP2K2/CRKL/YWHAB/MAPK3/SHC2/MAP2K1/RALB/RAPGEF1	13
R-HSA-159234	Transport of Mature mRNAs Derived from Intronless Transcripts	15/1923	42/10867	0.00403618	0.0246241	0.0188688	NUP62/CPSF1/NUP153/TPR/NUP133/NUP42/NUP205/CPSF4/FIP1L1/NUP85/NCBP2/SEH1L/NUP88/SYMPK/SLBP	15
R-HSA-72689	Formation of a pool of free 40S subunits	29/1923	101/10867	0.00416179	0.0252345	0.0193366	RPL4/EIF3I/EIF3L/RPS23/EIF3M/RPL19/EIF3D/EIF1AX/RPL15/EIF3H/RPL22/RPL9/RPL34/EIF3F/RPLP0/RPL11/RPS25/RPL36AL/EIF3J/RPS17/RPL7A/RPS13/RPL30/RPL35A/RPS4X/RPS27L/RPS21/RPS14/RPL10	29
R-HSA-159236	Transport of Mature mRNA derived from an Intron-Containing Transcript	23/1923	75/10867	0.00419018	0.0252345	0.0193366	NUP62/NUP153/TPR/NUP133/NUP42/NUP205/SLU7/SRSF2/RNPS1/SARNP/FYTTD1/U2AF1/MAGOH/NUP85/SRSF5/CDC40/NCBP2/DHX38/SEH1L/CHTOP/THOC7/NUP88/THOC2	23
R-HSA-380994	ATF4 activates genes in response to endoplasmic reticulum stress	11/1923	27/10867	0.00419184	0.0252345	0.0193366	EXOSC9/EXOSC5/NFYC/PARN/HERPUD1/EXOSC8/ATF6/ASNS/DCP2/KHSRP/EXOSC1	11
R-HSA-5633007	Regulation of TP53 Activity	42/1923	160/10867	0.00420576	0.0252345	0.0193366	MTOR/BRPF3/CSNK2B/SSRP1/SUPT16H/PHF20/GATAD2B/PIP4P1/CDK5/PIP4K2B/TBP/NBN/RFFL/USP7/CSNK2A2/HDAC2/RPA1/BRD7/TAF7/MEAF6/MBD3/PIP4K2C/CCNA1/EHMT2/RPA3/CCNG1/TTC5/PPP2CB/SMYD2/PPP1R13B/CDK5R1/RPA2/UBC/HIPK2/PPP2R5C/PML/MLST8/UBB/PDPK1/CHEK2/RNF34/PRKAA1	42
R-HSA-5683057	MAPK family signaling cascades	76/1923	325/10867	0.00499268	0.0297417	0.0227903	PSMA4/GRB2/ACTB/PSMD12/PSMB4/FNTA/PSMB2/CSF2RA/PSMA7/LAMTOR2/PSMA3/FGF18/PSMA5/PSMD1/PSMB1/PSMC2/PSMD4/PTPRA/LAMTOR3/CAMK2G/WDR83/NCAM1/AGO2/PSMA1/PSMB7/ARTN/PPP2R5D/KRAS/PSMD10/PSMB6/PPP1CB/ITGB3/PSMB5/GOLGA7/CAMK2B/PPP2R5E/TLN1/ARL2/GRIN1/PSMA2/RASGEF1A/GFRA2/PSMC6/SPTBN2/PSMA6/XPO1/MAP2K2/PSMD14/PSMC1/PSMD2/PPP1CC/MAPK6/PSME2/RCE1/PSMB3/PPP2CB/ZDHHC9/ACTN2/YWHAB/SPTBN1/MAPK3/SHC2/UBC/KALRN/MAP…	76
R-HSA-3371497	HSP90 chaperone cycle for steroid hormone receptors (SHR) in the presence of ligand	18/1923	55/10867	0.0050525	0.0297417	0.0227903	HSPA2/ACTR1A/DYNC1I2/HSPA1L/HSP90AB1/TUBB2A/DYNLL1/DYNC1LI2/ACTR10/TUBB4B/DNAJA4/HSP90AA1/DNAJA1/DCTN6/TUBA1A/DCTN1/DCTN3/DYNC1I1	18
R-HSA-429914	Deadenylation-dependent mRNA decay	18/1923	55/10867	0.0050525	0.0297417	0.0227903	PABPC1/EXOSC9/EIF4B/CNOT2/EXOSC5/PARN/CNOT10/EXOSC8/PAN3/LSM5/CNOT7/LSM7/EDC4/DCP2/LSM3/DCP1A/EXOSC1/CNOT4	18
R-HSA-9639288	Amino acids regulate mTORC1	18/1923	55/10867	0.0050525	0.0297417	0.0227903	FNIP1/MTOR/ITFG2/LAMTOR2/LAMTOR3/RRAGA/MIOS/ATP6V1H/SZT2/ATP6V1C1/ATP6V0C/ATP6V1G2/RRAGB/ATP6V1D/SESN1/SEH1L/RHEB/MLST8	18
R-HSA-450604	KSRP (KHSRP) binds and destabilizes mRNA	8/1923	17/10867	0.00505936	0.0297417	0.0227903	EXOSC9/EXOSC5/YWHAZ/PARN/EXOSC8/DCP2/KHSRP/EXOSC1	8
R-HSA-72695	Formation of the ternary complex, and subsequently, the 43S complex	17/1923	51/10867	0.00515357	0.0300521	0.0230282	EIF3I/EIF3L/RPS23/EIF3M/EIF2S3/EIF3D/EIF1AX/EIF3H/EIF3F/RPS25/EIF3J/RPS17/RPS13/RPS4X/RPS27L/RPS21/RPS14	17
R-HSA-9678108	SARS-CoV-1 Infection	17/1923	51/10867	0.00515357	0.0300521	0.0230282	PIK3R4/UVRAG/CTSL/CANX/ST6GALNAC4/CHMP4B/GANAB/ST3GAL3/ST3GAL2/MAP1LC3B/DDX5/CHMP2B/BECN1/UBC/ST3GAL4/UBB/CHMP6	17
R-HSA-166208	mTORC1-mediated signalling	10/1923	24/10867	0.00517791	0.0300733	0.0230444	MTOR/EIF4B/LAMTOR2/LAMTOR3/RRAGA/RRAGB/YWHAB/FKBP1A/RHEB/MLST8	10
R-HSA-1445148	Translocation of SLC2A4 (GLUT4) to the plasma membrane	22/1923	72/10867	0.00528447	0.0304416	0.0233266	ACTB/EXOC2/ASPSCR1/EXOC6/KIF3B/YWHAZ/STXBP3/TUBB2A/EXOC1/EXOC7/RAB4A/EXOC8/TUBB4B/YWHAG/KIFAP3/RAB10/RAB13/YWHAB/YWHAQ/TUBA1A/RAB11A/EXOC4	22
R-HSA-199992	trans-Golgi Network Vesicle Budding	22/1923	72/10867	0.00528447	0.0304416	0.0233266	AP1G1/PUM1/SNX2/CLTA/CLINT1/ARF1/AP3B1/SORT1/AP1M1/NECAP1/OCRL/CTSZ/VAMP7/CLTB/ACBD3/DTNBP1/GAK/AP1S2/AP4B1/CPD/HGS/BLOC1S6	22
R-HSA-5619115	Disorders of transmembrane transporters	45/1923	176/10867	0.00530422	0.0304416	0.0233266	PSMA4/DERL1/PSMD12/PSMB4/NUP62/PSMB2/PSMA7/PSMA3/PSMA5/NUP153/TPR/PSMD1/LMBRD1/PSMB1/PSMC2/NUP133/PSMD4/NUP42/NUP205/PSMA1/PSMB7/SLC9A6/PSMD10/PSMB6/PSMB5/SLC17A5/PSMA2/SLC35A2/NUP85/PSMC6/PSMA6/PSMD14/ABCA12/PSMC1/PSMD2/PSME2/SEH1L/PSMB3/SLC9A9/NUP88/UBC/ERLEC1/ABCA1/UBB/PSMD7	45
R-HSA-9679504	Translation of Replicase and Assembly of the Replication Transcription Complex	7/1923	14/10867	0.00577983	0.032911	0.0252189	PIK3R4/UVRAG/CHMP4B/MAP1LC3B/CHMP2B/BECN1/CHMP6	7
R-HSA-9694676	Translation of Replicase and Assembly of the Replication Transcription Complex	7/1923	14/10867	0.00577983	0.032911	0.0252189	PIK3R4/UVRAG/CHMP4B/MAP1LC3B/CHMP2B/BECN1/CHMP6	7
R-HSA-76071	RNA Polymerase III Transcription Initiation From Type 3 Promoter	11/1923	28/10867	0.00581724	0.0329946	0.025283	BRF2/POLR1C/POLR1D/TBP/ZNF143/POU2F1/POLR3K/SNAPC4/POLR2F/SNAPC3/SNAPC2	11
R-HSA-8876198	RAB GEFs exchange GTP for GDP on RABs	26/1923	90/10867	0.00590342	0.0333532	0.0255577	RABGEF1/TRAPPC2/RAB9A/DENND5B/RAB1A/TRAPPC12/RAB5A/RAB3GAP2/TRAPPC11/DENND4C/TRAPPC4/CCZ1/RAB8B/DENND6B/ALS2/RAB6A/RIN1/RAB10/RAB13/DENND5A/TRAPPC1/RIN2/TRAPPC13/DENND2A/TRAPPC6B/GAPVD1	26
R-HSA-5617833	Cilium Assembly	50/1923	201/10867	0.00611134	0.0343941	0.0263553	BBS1/IFT43/EXOC2/HAUS2/CETN2/CCT8/IQCB1/EXOC6/ARL3/KIF3B/PCM1/TUBG1/CKAP5/IFT122/ACTR1A/KIF3C/DYNC1I2/CCT2/DYNLRB1/TUBB/TUBB2A/EXOC1/EXOC7/DYNLL1/BBS7/CEP41/BBS4/ARF4/EXOC8/TUBB4B/YWHAG/BBS2/PAFAH1B1/KIFAP3/CEP131/IFT27/IFT46/HSP90AA1/TUBA1A/MKKS/ASAP1/CEP76/RAB11A/HAUS7/DCTN1/RAB11FIP3/DCTN3/CEP164/EXOC4/DYNLT2B	50
R-HSA-381042	PERK regulates gene expression	12/1923	32/10867	0.0062458	0.0347617	0.026637	EXOSC9/EXOSC5/NFYC/PARN/HERPUD1/EIF2S3/EXOSC8/ATF6/ASNS/DCP2/KHSRP/EXOSC1	12
R-HSA-77588	SLBP Dependent Processing of Replication-Dependent Histone Pre-mRNAs	6/1923	11/10867	0.00624848	0.0347617	0.026637	SNRPF/LSM10/SNRPB/NCBP2/LSM11/SLBP	6
R-HSA-8934903	Receptor Mediated Mitophagy	6/1923	11/10867	0.00624848	0.0347617	0.026637	CSNK2B/MAP1LC3A/CSNK2A2/FUNDC1/MAP1LC3B/PGAM5	6
R-HSA-170834	Signaling by TGF-beta Receptor Complex	22/1923	73/10867	0.00632807	0.0350701	0.0268733	TFDP1/PARD6A/SMAD7/CCNT2/PPP1CB/UBE2M/USP9X/SMAD4/TRIM33/XPO1/PPP1CC/STRAP/UCHL5/PRKCZ/FKBP1A/UBC/PMEPA1/MTMR4/UBB/NEDD4L/SNW1/NEDD8	22
R-HSA-2980766	Nuclear Envelope Breakdown	17/1923	52/10867	0.00642034	0.0354461	0.0271615	LPIN2/NUP62/NUP153/TPR/LEMD3/LPIN1/NUP133/NUP42/NUP205/CNEP1R1/NUP85/EMD/PRKCB/SEH1L/CTDNEP1/NUP88/LMNA	17
R-HSA-177243	Interactions of Rev with host cellular proteins	13/1923	36/10867	0.00650111	0.0356212	0.0272956	NUP62/RANGAP1/NUP153/TPR/NUP133/NUP42/NUP205/KPNB1/NUP85/XPO1/RANBP1/SEH1L/NUP88	13
R-HSA-76046	RNA Polymerase III Transcription Initiation	13/1923	36/10867	0.00650111	0.0356212	0.0272956	BRF2/POLR1C/POLR1D/TBP/GTF3C2/GTF3A/ZNF143/POU2F1/POLR3K/SNAPC4/POLR2F/SNAPC3/SNAPC2	13
R-HSA-168276	NS1 Mediated Effects on Host Pathways	14/1923	40/10867	0.00661838	0.0361274	0.0276835	NUP62/NUP153/TPR/NUP133/NUP42/NUP205/KPNB1/KPNA1/KPNA4/CPSF4/NUP85/SEH1L/KPNA3/NUP88	14
R-HSA-2408522	Selenoamino acid metabolism	32/1923	118/10867	0.00694028	0.0377426	0.0289212	RPL4/SECISBP2/KARS1/RPS23/RPL19/PAPSS1/EPRS1/LARS1/AHCY/RPL15/TXNRD1/RPL22/MARS1/RPL9/RPL34/RPLP0/RPL11/AIMP2/RPS25/RPL36AL/RPS17/RPL7A/RPS13/RPL30/RPL35A/RPS4X/RPS27L/EEF1E1/RPS21/RPS14/IARS1/RPL10	32
R-HSA-15869	Metabolism of nucleotides	28/1923	100/10867	0.00700458	0.0378106	0.0289733	ATIC/GART/ADSL/PAICS/DCTD/GMPR2/TXN/AK2/GLRX/TXNRD1/NUDT9/DCTPP1/NME2/CTPS1/UPP1/NT5C3A/ENTPD3/NUDT18/DCK/NUDT15/PFAS/PPAT/LHPP/ENTPD4/GMPS/HPRT1/RRM2B/APRT	28
R-HSA-6796648	TP53 Regulates Transcription of DNA Repair Genes	20/1923	65/10867	0.00700485	0.0378106	0.0289733	ERCC3/SUPT4H1/SSRP1/SUPT16H/RAD51D/MLH1/MNAT1/CCNT2/NELFB/CDK7/POLR2C/POLR2B/NELFCD/GTF2H4/CDK13/ERCC2/GTF2H5/ELOC/POLR2F/GTF2F2	20
R-HSA-6784531	tRNA processing in the nucleus	18/1923	57/10867	0.00764443	0.04111	0.0315016	NUP62/CPSF1/POP7/NUP153/TPR/NUP133/NUP42/NUP205/CPSF4/POP4/RTCB/NUP85/DDX1/TSEN34/SEH1L/NUP88/RTRAF/RPP25	18
R-HSA-162710	Synthesis of glycosylphosphatidylinositol (GPI)	8/1923	18/10867	0.00771185	0.0413196	0.0316622	PIGX/PIGM/PIGQ/PIGC/PIGP/PIGY/PIGF/PIGZ	8
R-HSA-72086	mRNA Capping	11/1923	29/10867	0.00789963	0.0419485	0.0321441	ERCC3/MNAT1/CDK7/POLR2C/NCBP2/POLR2B/GTF2H4/ERCC2/GTF2H5/POLR2F/GTF2F2	11
R-HSA-9694548	Maturation of spike protein	11/1923	29/10867	0.00789963	0.0419485	0.0321441	MAGT1/CANX/ST6GALNAC4/STT3A/GANAB/ST3GAL3/ST3GAL2/TUSC3/MAN1B1/ST3GAL4/RPN1	11
R-HSA-373760	L1CAM interactions	32/1923	119/10867	0.00792229	0.0419485	0.0321441	ACTB/CSNK2B/SCN2A/SDCBP/NRCAM/NCAM1/SCN2B/L1CAM/SCN4B/ITGB3/CLTA/CSNK2A2/TUBB2A/AP2S1/RPS6KA5/ANK3/NUMB/DPYSL2/RDX/RPS6KA4/DNM3/SPTBN2/SCN1B/MAP2K2/RPS6KA1/TUBB4B/SPTBN1/MAPK3/ITGAV/MAP2K1/TUBA1A/PAK1	32
R-HSA-380259	Loss of Nlp from mitotic centrosomes	21/1923	70/10867	0.00797368	0.0419485	0.0321441	HAUS2/CETN2/PCM1/TUBG1/CKAP5/ACTR1A/DYNC1I2/TUBB/DYNLL1/CEP41/TUBB4B/YWHAG/PAFAH1B1/CEP131/HSP90AA1/TUBA1A/CEP76/HAUS7/DCTN1/DCTN3/CEP164	21
R-HSA-380284	Loss of proteins required for interphase microtubule organization from the centrosome	21/1923	70/10867	0.00797368	0.0419485	0.0321441	HAUS2/CETN2/PCM1/TUBG1/CKAP5/ACTR1A/DYNC1I2/TUBB/DYNLL1/CEP41/TUBB4B/YWHAG/PAFAH1B1/CEP131/HSP90AA1/TUBA1A/CEP76/HAUS7/DCTN1/DCTN3/CEP164	21
R-HSA-9694635	Translation of Structural Proteins	16/1923	49/10867	0.00816876	0.0428196	0.0328116	MAGT1/PRMT1/CANX/ST6GALNAC4/SRPK1/STT3A/CSNK1A1/GANAB/ST3GAL3/ST3GAL2/TUSC3/UBC/MAN1B1/ST3GAL4/RPN1/UBB	16
R-HSA-4085001	Sialic acid metabolism	12/1923	33/10867	0.00826395	0.0431628	0.0330746	GNE/ST3GAL5/ST6GALNAC4/SLC17A5/CMAS/CTSA/ST3GAL3/ST3GAL2/NEU1/ST8SIA1/ST3GAL4/ST6GALNAC6	12
R-HSA-3299685	Detoxification of Reactive Oxygen Species	13/1923	37/10867	0.00843089	0.0436474	0.033446	TXN/SOD1/CCS/NUDT2/GPX3/TXNRD1/PRDX5/TXNRD2/PRDX2/TXN2/GPX1/PRDX3/CYCS	13
R-HSA-159231	Transport of Mature mRNA Derived from an Intronless Transcript	14/1923	41/10867	0.00844692	0.0436474	0.033446	NUP62/CPSF1/NUP153/TPR/NUP133/NUP42/NUP205/CPSF4/FIP1L1/NUP85/NCBP2/SEH1L/NUP88/SYMPK	14
R-HSA-5696400	Dual Incision in GG-NER	14/1923	41/10867	0.00844692	0.0436474	0.033446	ERCC3/CUL4A/PARP2/RPA1/POLE3/RPA3/POLD2/RPA2/UBC/GTF2H4/ERCC5/ERCC2/UBB/GTF2H5	14
R-HSA-5205685	PINK1-PRKN Mediated Mitophagy	9/1923	22/10867	0.00908894	0.0467984	0.0358604	MTERF3/MAP1LC3A/TOMM70/TOMM20/MAP1LC3B/UBC/VDAC1/UBB/TOMM22	9
R-HSA-8875360	InlB-mediated entry of Listeria monocytogenes into host cell	7/1923	15/10867	0.00920049	0.0472053	0.0361723	GRB2/EPS15/STAM/SH3KBP1/UBC/UBB/HGS	7

## Sheet: Supplementary Table 6
Supplementary Table 6. A result of pathway analysis of gene set susceptible to both tissue pH and RIN.
ID	Description	GeneRatio	BgRatio	pvalue	p.adjust	qvalue	geneID	Count
R-HSA-68949	Orc1 removal from chromatin	26/834	71/10867	4.41634e-12	5.73241e-09	4.82079e-09	UBC/ORC5/PSMB2/MCM4/PSMB4/PSMD1/PSMD2/PSMA5/SKP1/MCM8/MCM7/ORC2/PSMD14/PSMB3/PSMD4/PSMA1/PSMC2/PSMA6/PSMA3/CCNA1/CUL1/PSMB6/PSMB5/PSMB7/PSMC6/PSMD10	26
R-HSA-5676590	NIK-->noncanonical NF-kB signaling	23/834	59/10867	1.70177e-11	1.10445e-08	9.28806e-09	UBC/PSMB2/PSMB4/PSMD1/PSMD2/UBA3/PSMA5/SKP1/PSMD14/PSMB3/PSMD4/PSMA1/PSMC2/PSMA6/PSMA3/MAP3K14/CUL1/PSMB6/PSMB5/FBXW11/PSMB7/PSMC6/PSMD10	23
R-HSA-5607761	Dectin-1 mediated noncanonical NF-kB signaling	23/834	60/10867	2.56227e-11	1.10861e-08	9.32308e-09	UBC/PSMB2/PSMB4/PSMD1/PSMD2/UBA3/PSMA5/SKP1/PSMD14/PSMB3/PSMD4/PSMA1/PSMC2/PSMA6/PSMA3/MAP3K14/CUL1/PSMB6/PSMB5/FBXW11/PSMB7/PSMC6/PSMD10	23
R-HSA-69052	Switching of origins to a post-replicative state	28/834	91/10867	8.12242e-11	2.63573e-08	2.21657e-08	UBC/ORC5/PSMB2/MCM4/PSMB4/PSMD1/PSMD2/PSMA5/SKP1/MCM8/MCM7/ORC2/ANAPC5/PSMD14/PSMB3/PSMD4/PSMA1/PSMC2/ANAPC1/PSMA6/PSMA3/CCNA1/CUL1/PSMB6/PSMB5/PSMB7/PSMC6/PSMD10	28
R-HSA-9604323	Negative regulation of NOTCH4 signaling	21/834	54/10867	1.37432e-10	3.56775e-08	3.00037e-08	UBC/PSMB2/PSMB4/PSMD1/PSMD2/YWHAZ/PSMA5/SKP1/PSMD14/PSMB3/PSMD4/PSMA1/PSMC2/PSMA6/PSMA3/CUL1/PSMB6/PSMB5/PSMB7/PSMC6/PSMD10	21
R-HSA-187577	SCF(Skp2)-mediated degradation of p27/p21	22/834	60/10867	1.92883e-10	4.1727e-08	3.50912e-08	UBC/PSMB2/PSMB4/PSMD1/PSMD2/PSMA5/SKP1/PSMD14/PSMB3/PSMD4/CDKN1B/PSMA1/PSMC2/PSMA6/PSMA3/CCNA1/CUL1/PSMB6/PSMB5/PSMB7/PSMC6/PSMD10	22
R-HSA-69002	DNA Replication Pre-Initiation	26/834	85/10867	4.4565e-10	7.87639e-08	6.6238e-08	UBC/ORC5/PSMB2/MCM4/PSMB4/PSMD1/PSMD2/PSMA5/RPA2/MCM8/MCM7/ORC2/PSMD14/PSMB3/RPA3/PSMD4/POLE3/PSMA1/PSMC2/PSMA6/PSMA3/PSMB6/PSMB5/PSMB7/PSMC6/PSMD10	26
R-HSA-68867	Assembly of the pre-replicative complex	23/834	68/10867	4.85448e-10	7.87639e-08	6.6238e-08	UBC/ORC5/PSMB2/MCM4/PSMB4/PSMD1/PSMD2/PSMA5/MCM8/MCM7/ORC2/PSMD14/PSMB3/PSMD4/PSMA1/PSMC2/PSMA6/PSMA3/PSMB6/PSMB5/PSMB7/PSMC6/PSMD10	23
R-HSA-68827	CDT1 association with the CDC6:ORC:origin complex	21/834	59/10867	9.46857e-10	1.13339e-07	9.53146e-08	UBC/ORC5/PSMB2/PSMB4/PSMD1/PSMD2/PSMA5/MCM8/ORC2/PSMD14/PSMB3/PSMD4/PSMA1/PSMC2/PSMA6/PSMA3/PSMB6/PSMB5/PSMB7/PSMC6/PSMD10	21
R-HSA-180585	Vif-mediated degradation of APOBEC3G	20/834	54/10867	1.05434e-09	1.13339e-07	9.53146e-08	UBC/PSMB2/PSMB4/PSMD1/CUL5/PSMD2/PSMA5/PSMD14/PSMB3/PSMD4/PSMA1/PSMC2/PSMA6/PSMA3/PSMB6/PSMB5/ELOC/PSMB7/PSMC6/PSMD10	20
R-HSA-8854050	FBXL7 down-regulates AURKA during mitotic entry and in early mitosis	20/834	54/10867	1.05434e-09	1.13339e-07	9.53146e-08	UBC/PSMB2/PSMB4/PSMD1/PSMD2/PSMA5/SKP1/PSMD14/PSMB3/PSMD4/PSMA1/PSMC2/PSMA6/PSMA3/CUL1/PSMB6/PSMB5/PSMB7/PSMC6/PSMD10	20
R-HSA-69239	Synthesis of DNA	31/834	120/10867	1.05494e-09	1.13339e-07	9.53146e-08	UBC/ORC5/PSMB2/MCM4/PSMB4/PSMD1/PSMD2/PSMA5/SKP1/RPA2/MCM8/MCM7/ORC2/ANAPC5/PSMD14/PSMB3/RPA3/PSMD4/POLE3/PSMA1/PSMC2/ANAPC1/PSMA6/PSMA3/CCNA1/CUL1/PSMB6/PSMB5/PSMB7/PSMC6/PSMD10	31
R-HSA-69242	S Phase	37/834	162/10867	1.13514e-09	1.13339e-07	9.53146e-08	UBC/ORC5/PSMB2/MCM4/PSMB4/PSMD1/PSMD2/PSMA5/SKP1/RPA2/MCM8/MCM7/ORC2/ANAPC5/PSMD14/PSMB3/RPA3/PSMD4/CDKN1B/POLE3/PSMA1/WAPL/PSMC2/RAD21/ANAPC1/PSMA6/PSMA3/MAX/CCNA1/CUL1/PSMB6/PSMB5/PDS5B/PSMB7/RBL2/PSMC6/PSMD10	37
R-HSA-5610780	Degradation of GLI1 by the proteasome	21/834	60/10867	1.35284e-09	1.19933e-07	1.0086e-07	UBC/PSMB2/PSMB4/PSMD1/PSMD2/PSMA5/SKP1/PSMD14/PSMB3/PSMD4/PSMA1/PSMC2/PSMA6/PSMA3/CUL1/NUMB/PSMB6/PSMB5/PSMB7/PSMC6/PSMD10	21
R-HSA-1168372	Downstream signaling events of B Cell Receptor (BCR)	25/834	83/10867	1.38598e-09	1.19933e-07	1.0086e-07	UBC/PSMB2/PSMB4/PSMD1/PSMD2/FKBP1A/PSMA5/SKP1/PPP3CA/PSMD14/PSMB3/PSMD4/PSMA1/PSMC2/PSMA6/PSMA3/CUL1/KRAS/PSMB6/PSMB5/PRKCB/FBXW11/PSMB7/PSMC6/PSMD10	25
R-HSA-174113	SCF-beta-TrCP mediated degradation of Emi1	20/834	55/10867	1.53885e-09	1.24839e-07	1.04986e-07	UBC/PSMB2/PSMB4/PSMD1/PSMD2/PSMA5/SKP1/PSMD14/PSMB3/PSMD4/PSMA1/PSMC2/PSMA6/PSMA3/CUL1/PSMB6/PSMB5/PSMB7/PSMC6/PSMD10	20
R-HSA-1169091	Activation of NF-kappaB in B cells	22/834	67/10867	2.201e-09	1.68053e-07	1.41328e-07	UBC/PSMB2/PSMB4/PSMD1/PSMD2/PSMA5/SKP1/PSMD14/PSMB3/PSMD4/PSMA1/PSMC2/PSMA6/PSMA3/CUL1/PSMB6/PSMB5/PRKCB/FBXW11/PSMB7/PSMC6/PSMD10	22
R-HSA-69206	G1/S Transition	32/834	131/10867	2.59719e-09	1.87286e-07	1.57502e-07	UBC/ORC5/PSMB2/MCM4/PSMB4/PSMD1/PSMD2/PSMA5/SKP1/RPA2/MCM8/MCM7/ORC2/PSMD14/PSMB3/RPA3/PSMD4/CDKN1B/POLE3/PSMA1/PSMC2/PSMA6/PSMA3/MAX/CCNA1/CUL1/PSMB6/PSMB5/PSMB7/RBL2/PSMC6/PSMD10	32
R-HSA-180534	Vpu mediated degradation of CD4	19/834	52/10867	3.6054e-09	2.46306e-07	2.07136e-07	UBC/PSMB2/PSMB4/PSMD1/PSMD2/PSMA5/SKP1/PSMD14/PSMB3/PSMD4/PSMA1/PSMC2/PSMA6/PSMA3/PSMB6/PSMB5/PSMB7/PSMC6/PSMD10	19
R-HSA-176408	Regulation of APC/C activators between G1/S and early anaphase	24/834	81/10867	4.27177e-09	2.77238e-07	2.33149e-07	UBC/PSMB2/PSMB4/PSMD1/PSMD2/PSMA5/SKP1/ANAPC5/PSMD14/PSMB3/PSMD4/PSMA1/PSMC2/ANAPC1/PSMA6/PSMA3/CCNA1/CUL1/PSMB6/PSMB5/PSMB7/BUB3/PSMC6/PSMD10	24
R-HSA-163200	Respiratory electron transport, ATP synthesis by chemiosmotic coupling, and heat production by uncoupling proteins.	31/834	127/10867	4.69652e-09	2.90289e-07	2.44125e-07	TRAP1/LRPPRC/COX7A2L/TIMMDC1/COX6B1/NDUFB6/NDUFA9/ATP5F1C/UQCRC1/ATP5MG/COX5A/NDUFA3/ATP5F1A/NDUFB11/SDHB/TMEM186/ATP5PF/NDUFAF2/COX19/NDUFA12/NDUFAB1/SDHA/UQCRC2/NDUFAF1/SCO1/NDUFB5/NDUFS4/NDUFA1/NDUFV2/NDUFC1/COX6C	31
R-HSA-169911	Regulation of Apoptosis	19/834	53/10867	5.22076e-09	3.08025e-07	2.5904e-07	UBC/PSMB2/PSMB4/PSMD1/OPA1/PSMD2/PSMA5/PSMD14/PSMB3/PSMD4/PSMA1/PSMC2/PSMA6/PSMA3/PSMB6/PSMB5/PSMB7/PSMC6/PSMD10	19
R-HSA-69306	DNA Replication	31/834	128/10867	5.75288e-09	3.24663e-07	2.73032e-07	UBC/ORC5/PSMB2/MCM4/PSMB4/PSMD1/PSMD2/PSMA5/SKP1/RPA2/MCM8/MCM7/ORC2/ANAPC5/PSMD14/PSMB3/RPA3/PSMD4/POLE3/PSMA1/PSMC2/ANAPC1/PSMA6/PSMA3/CCNA1/CUL1/PSMB6/PSMB5/PSMB7/PSMC6/PSMD10	31
R-HSA-162906	HIV Infection	45/834	234/10867	6.50094e-09	3.51592e-07	2.95679e-07	POLR2B/UBC/RANBP1/PSMB2/PSMB4/PSMD1/ATP6V1H/SLC25A4/AP1S2/TBP/CUL5/PSMD2/CHMP4B/PSMA5/SKP1/KPNB1/MVB12A/GTF2B/ERCC2/PSMD14/POLR2C/PSMB3/PSMD4/VPS37D/CHMP5/PSMA1/PSMC2/TAF7/GTF2A2/CHMP2B/PSMA6/PSMA3/AP2S1/PDCD6IP/PSMB6/NUP153/PSMB5/ERCC3/ELOC/PSMB7/NUP42/NCBP2/PSMC6/PSMD10/NUP133	45
R-HSA-9707587	Regulation of HMOX1 expression and activity	21/834	65/10867	7.10936e-09	3.6569e-07	3.07535e-07	KEAP1/UBC/PSMB2/PSMB4/PSMD1/PSMD2/PSMA5/SKP1/PSMD14/PSMB3/PSMD4/PSMA1/PSMC2/PSMA6/PSMA3/CUL1/PSMB6/PSMB5/PSMB7/PSMC6/PSMD10	21
R-HSA-69202	Cyclin E associated events during G1/S transition	24/834	83/10867	7.32508e-09	3.6569e-07	3.07535e-07	UBC/PSMB2/PSMB4/PSMD1/PSMD2/PSMA5/SKP1/PSMD14/PSMB3/PSMD4/CDKN1B/PSMA1/PSMC2/PSMA6/PSMA3/MAX/CCNA1/CUL1/PSMB6/PSMB5/PSMB7/RBL2/PSMC6/PSMD10	24
R-HSA-5610783	Degradation of GLI2 by the proteasome	20/834	60/10867	8.82967e-09	4.0145e-07	3.37607e-07	UBC/PSMB2/PSMB4/PSMD1/PSMD2/PSMA5/SKP1/PSMD14/PSMB3/PSMD4/PSMA1/PSMC2/PSMA6/PSMA3/CUL1/PSMB6/PSMB5/PSMB7/PSMC6/PSMD10	20
R-HSA-5610785	GLI3 is processed to GLI3R by the proteasome	20/834	60/10867	8.82967e-09	4.0145e-07	3.37607e-07	UBC/PSMB2/PSMB4/PSMD1/PSMD2/PSMA5/SKP1/PSMD14/PSMB3/PSMD4/PSMA1/PSMC2/PSMA6/PSMA3/CUL1/PSMB6/PSMB5/PSMB7/PSMC6/PSMD10	20
R-HSA-611105	Respiratory electron transport	27/834	103/10867	8.96921e-09	4.0145e-07	3.37607e-07	TRAP1/LRPPRC/COX7A2L/TIMMDC1/COX6B1/NDUFB6/NDUFA9/UQCRC1/COX5A/NDUFA3/NDUFB11/SDHB/TMEM186/NDUFAF2/COX19/NDUFA12/NDUFAB1/SDHA/UQCRC2/NDUFAF1/SCO1/NDUFB5/NDUFS4/NDUFA1/NDUFV2/NDUFC1/COX6C	27
R-HSA-1234176	Oxygen-dependent proline hydroxylation of Hypoxia-inducible Factor Alpha	21/834	66/10867	9.68418e-09	4.19002e-07	3.52368e-07	UBC/PSMB2/CUL2/PSMB4/PSMD1/EPAS1/PSMD2/PSMA5/PSMD14/PSMB3/PSMD4/PSMA1/PSMC2/PSMA6/PSMA3/PSMB6/PSMB5/ELOC/PSMB7/PSMC6/PSMD10	21
R-HSA-211733	Regulation of activated PAK-2p34 by proteasome mediated degradation	18/834	50/10867	1.22601e-08	4.99756e-07	4.2028e-07	UBC/PSMB2/PSMB4/PSMD1/PSMD2/PSMA5/PSMD14/PSMB3/PSMD4/PSMA1/PSMC2/PSMA6/PSMA3/PSMB6/PSMB5/PSMB7/PSMC6/PSMD10	18
R-HSA-69656	Cyclin A:Cdk2-associated events at S phase entry	24/834	85/10867	1.23207e-08	4.99756e-07	4.2028e-07	UBC/PSMB2/PSMB4/PSMD1/PSMD2/PSMA5/SKP1/PSMD14/PSMB3/PSMD4/CDKN1B/PSMA1/PSMC2/PSMA6/PSMA3/MAX/CCNA1/CUL1/PSMB6/PSMB5/PSMB7/RBL2/PSMC6/PSMD10	24
R-HSA-174184	Cdc20:Phospho-APC/C mediated degradation of Cyclin A	22/834	73/10867	1.33446e-08	5.24888e-07	4.41415e-07	UBC/PSMB2/PSMB4/PSMD1/PSMD2/PSMA5/ANAPC5/PSMD14/PSMB3/PSMD4/PSMA1/PSMC2/ANAPC1/PSMA6/PSMA3/CCNA1/PSMB6/PSMB5/PSMB7/BUB3/PSMC6/PSMD10	22
R-HSA-983705	Signaling by the B Cell Receptor (BCR)	28/834	112/10867	1.48852e-08	5.53727e-07	4.65668e-07	UBC/PSMB2/PSMB4/PSMD1/TRPC1/SH3KBP1/PSMD2/FKBP1A/PSMA5/SKP1/PPP3CA/ITPR1/PSMD14/PSMB3/PSMD4/PSMA1/PSMC2/PSMA6/PSMA3/CUL1/KRAS/PSMB6/PSMB5/PRKCB/FBXW11/PSMB7/PSMC6/PSMD10	28
R-HSA-5362768	Hh mutants are degraded by ERAD	19/834	56/10867	1.4931e-08	5.53727e-07	4.65668e-07	ERLEC1/UBC/PSMB2/PSMB4/PSMD1/PSMD2/PSMA5/PSMD14/PSMB3/PSMD4/PSMA1/PSMC2/PSMA6/PSMA3/PSMB6/PSMB5/PSMB7/PSMC6/PSMD10	19
R-HSA-1428517	The citric acid (TCA) cycle and respiratory electron transport	37/834	178/10867	1.73242e-08	6.18698e-07	5.20307e-07	VDAC1/FAHD1/IDH3A/TRAP1/HAGH/LRPPRC/COX7A2L/TIMMDC1/COX6B1/NDUFB6/NDUFA9/ATP5F1C/UQCRC1/ATP5MG/COX5A/NDUFA3/ATP5F1A/NDUFB11/SLC16A3/SDHB/TMEM186/ATP5PF/NDUFAF2/COX19/NDUFA12/NDUFAB1/SDHA/GLO1/UQCRC2/NDUFAF1/SCO1/NDUFB5/NDUFS4/NDUFA1/NDUFV2/NDUFC1/COX6C	37
R-HSA-179419	APC:Cdc20 mediated degradation of cell cycle proteins prior to satisfation of the cell cycle checkpoint	22/834	74/10867	1.76362e-08	6.18698e-07	5.20307e-07	UBC/PSMB2/PSMB4/PSMD1/PSMD2/PSMA5/ANAPC5/PSMD14/PSMB3/PSMD4/PSMA1/PSMC2/ANAPC1/PSMA6/PSMA3/CCNA1/PSMB6/PSMB5/PSMB7/BUB3/PSMC6/PSMD10	22
R-HSA-453279	Mitotic G1 phase and G1/S transition	33/834	149/10867	2.03047e-08	6.7515e-07	5.6778e-07	UBC/ORC5/CCND3/PSMB2/MCM4/PSMB4/PSMD1/PSMD2/PSMA5/SKP1/RPA2/MCM8/MCM7/ORC2/PSMD14/PSMB3/RPA3/PSMD4/CDKN1B/POLE3/PSMA1/PSMC2/PSMA6/PSMA3/MAX/CCNA1/CUL1/PSMB6/PSMB5/PSMB7/RBL2/PSMC6/PSMD10	33
R-HSA-4641258	Degradation of DVL	19/834	57/10867	2.08058e-08	6.7515e-07	5.6778e-07	UBC/PSMB2/PSMB4/PSMD1/PSMD2/PSMA5/PSMD14/PSMB3/PSMD4/PSMA1/PSMC2/PSMA6/PSMA3/PSMB6/PSMB5/PSMB7/KLHL12/PSMC6/PSMD10	19
R-HSA-8932339	ROS sensing by NFE2L2	19/834	57/10867	2.08058e-08	6.7515e-07	5.6778e-07	KEAP1/UBC/PSMB2/PSMB4/PSMD1/PSMD2/PSMA5/PSMD14/PSMB3/PSMD4/PSMA1/PSMC2/PSMA6/PSMA3/PSMB6/PSMB5/PSMB7/PSMC6/PSMD10	19
R-HSA-1234174	Cellular response to hypoxia	22/834	75/10867	2.31775e-08	7.02563e-07	5.90834e-07	UBC/PSMB2/CUL2/PSMB4/PSMD1/EPAS1/PSMD2/PSMA5/PSMD14/PSMB3/PSMD4/PSMA1/PSMC2/PSMA6/PSMA3/PSMB6/PSMB5/ELOC/PSMB7/HIGD1A/PSMC6/PSMD10	22
R-HSA-349425	Autodegradation of the E3 ubiquitin ligase COP1	18/834	52/10867	2.50149e-08	7.02563e-07	5.90834e-07	UBC/PSMB2/PSMB4/PSMD1/PSMD2/PSMA5/PSMD14/PSMB3/PSMD4/PSMA1/PSMC2/PSMA6/PSMA3/PSMB6/PSMB5/PSMB7/PSMC6/PSMD10	18
R-HSA-69601	Ubiquitin Mediated Degradation of Phosphorylated Cdc25A	18/834	52/10867	2.50149e-08	7.02563e-07	5.90834e-07	UBC/PSMB2/PSMB4/PSMD1/PSMD2/PSMA5/PSMD14/PSMB3/PSMD4/PSMA1/PSMC2/PSMA6/PSMA3/PSMB6/PSMB5/PSMB7/PSMC6/PSMD10	18
R-HSA-69610	p53-Independent DNA Damage Response	18/834	52/10867	2.50149e-08	7.02563e-07	5.90834e-07	UBC/PSMB2/PSMB4/PSMD1/PSMD2/PSMA5/PSMD14/PSMB3/PSMD4/PSMA1/PSMC2/PSMA6/PSMA3/PSMB6/PSMB5/PSMB7/PSMC6/PSMD10	18
R-HSA-69613	p53-Independent G1/S DNA damage checkpoint	18/834	52/10867	2.50149e-08	7.02563e-07	5.90834e-07	UBC/PSMB2/PSMB4/PSMD1/PSMD2/PSMA5/PSMD14/PSMB3/PSMD4/PSMA1/PSMC2/PSMA6/PSMA3/PSMB6/PSMB5/PSMB7/PSMC6/PSMD10	18
R-HSA-75815	Ubiquitin-dependent degradation of Cyclin D	18/834	52/10867	2.50149e-08	7.02563e-07	5.90834e-07	UBC/PSMB2/PSMB4/PSMD1/PSMD2/PSMA5/PSMD14/PSMB3/PSMD4/PSMA1/PSMC2/PSMA6/PSMA3/PSMB6/PSMB5/PSMB7/PSMC6/PSMD10	18
R-HSA-174143	APC/C-mediated degradation of cell cycle proteins	24/834	88/10867	2.59807e-08	7.02563e-07	5.90834e-07	UBC/PSMB2/PSMB4/PSMD1/PSMD2/PSMA5/SKP1/ANAPC5/PSMD14/PSMB3/PSMD4/PSMA1/PSMC2/ANAPC1/PSMA6/PSMA3/CCNA1/CUL1/PSMB6/PSMB5/PSMB7/BUB3/PSMC6/PSMD10	24
R-HSA-453276	Regulation of mitotic cell cycle	24/834	88/10867	2.59807e-08	7.02563e-07	5.90834e-07	UBC/PSMB2/PSMB4/PSMD1/PSMD2/PSMA5/SKP1/ANAPC5/PSMD14/PSMB3/PSMD4/PSMA1/PSMC2/ANAPC1/PSMA6/PSMA3/CCNA1/CUL1/PSMB6/PSMB5/PSMB7/BUB3/PSMC6/PSMD10	24
R-HSA-176409	APC/C:Cdc20 mediated degradation of mitotic proteins	22/834	76/10867	3.02946e-08	7.98647e-07	6.71638e-07	UBC/PSMB2/PSMB4/PSMD1/PSMD2/PSMA5/ANAPC5/PSMD14/PSMB3/PSMD4/PSMA1/PSMC2/ANAPC1/PSMA6/PSMA3/CCNA1/PSMB6/PSMB5/PSMB7/BUB3/PSMC6/PSMD10	22
R-HSA-174084	Autodegradation of Cdh1 by Cdh1:APC/C	20/834	64/10867	3.07645e-08	7.98647e-07	6.71638e-07	UBC/PSMB2/PSMB4/PSMD1/PSMD2/PSMA5/ANAPC5/PSMD14/PSMB3/PSMD4/PSMA1/PSMC2/ANAPC1/PSMA6/PSMA3/PSMB6/PSMB5/PSMB7/PSMC6/PSMD10	20
R-HSA-162909	Host Interactions of HIV factors	30/834	130/10867	3.3289e-08	8.47237e-07	7.12501e-07	UBC/RANBP1/PSMB2/PSMB4/PSMD1/ATP6V1H/SLC25A4/AP1S2/CUL5/PSMD2/PSMA5/SKP1/KPNB1/PSMD14/PSMB3/PSMD4/PSMA1/PSMC2/PSMA6/PSMA3/AP2S1/PSMB6/NUP153/PSMB5/ELOC/PSMB7/NUP42/PSMC6/PSMD10/NUP133	30
R-HSA-9711123	Cellular response to chemical stress	34/834	160/10867	3.71172e-08	9.26503e-07	7.79161e-07	TXN2/KEAP1/SOD1/UBC/PSMB2/PSMB4/PSMD1/LRPPRC/COX7A2L/PRDX5/COX6B1/PSMD2/COX5A/PSMA5/SKP1/TXN/PSMD14/PSMB3/PSMD4/CCS/PSMA1/PSMC2/COX19/PSMA6/PSMA3/CUL1/PSMB6/PSMB5/SCO1/PSMB7/PRDX2/PSMC6/PSMD10/COX6C	34
R-HSA-5387390	Hh mutants abrogate ligand secretion	19/834	59/10867	3.93883e-08	9.46799e-07	7.96229e-07	ERLEC1/UBC/PSMB2/PSMB4/PSMD1/PSMD2/PSMA5/PSMD14/PSMB3/PSMD4/PSMA1/PSMC2/PSMA6/PSMA3/PSMB6/PSMB5/PSMB7/PSMC6/PSMD10	19
R-HSA-176814	Activation of APC/C and APC/C:Cdc20 mediated degradation of mitotic proteins	22/834	77/10867	3.93892e-08	9.46799e-07	7.96229e-07	UBC/PSMB2/PSMB4/PSMD1/PSMD2/PSMA5/ANAPC5/PSMD14/PSMB3/PSMD4/PSMA1/PSMC2/ANAPC1/PSMA6/PSMA3/CCNA1/PSMB6/PSMB5/PSMB7/BUB3/PSMC6/PSMD10	22
R-HSA-69563	p53-Dependent G1 DNA Damage Response	20/834	66/10867	5.50143e-08	1.27515e-06	1.07237e-06	UBC/PSMB2/PSMB4/PSMD1/PSMD2/PSMA5/PSMD14/PSMB3/PSMD4/CDKN1B/PSMA1/PSMC2/PSMA6/PSMA3/CCNA1/PSMB6/PSMB5/PSMB7/PSMC6/PSMD10	20
R-HSA-69580	p53-Dependent G1/S DNA damage checkpoint	20/834	66/10867	5.50143e-08	1.27515e-06	1.07237e-06	UBC/PSMB2/PSMB4/PSMD1/PSMD2/PSMA5/PSMD14/PSMB3/PSMD4/CDKN1B/PSMA1/PSMC2/PSMA6/PSMA3/CCNA1/PSMB6/PSMB5/PSMB7/PSMC6/PSMD10	20
R-HSA-1236978	Cross-presentation of soluble exogenous antigens (endosomes)	17/834	49/10867	5.89561e-08	1.33875e-06	1.12585e-06	PSMB2/PSMB4/PSMD1/PSMD2/PSMA5/PSMD14/PSMB3/PSMD4/PSMA1/PSMC2/PSMA6/PSMA3/PSMB6/PSMB5/PSMB7/PSMC6/PSMD10	17
R-HSA-5357801	Programmed Cell Death	40/834	210/10867	5.98209e-08	1.33875e-06	1.12585e-06	FLOT1/LMNA/CFLAR/MAGED1/YWHAQ/UBC/APPL1/DNM1L/PSMB2/PSMB4/PSMD1/BBC3/OPA1/PSMD2/CHMP4B/YWHAZ/PSMA5/GSDME/KPNB1/YWHAG/PSMD14/PSMB3/PSMD4/IL18/PSMA1/PSMC2/CHMP2B/PSMA6/PSMA3/PDCD6IP/HSP90AA1/PSMB6/PSMB5/FLOT2/MAPK3/PSMB7/DAPK1/SDCBP/PSMC6/PSMD10	40
R-HSA-4641257	Degradation of AXIN	18/834	55/10867	6.77472e-08	1.44888e-06	1.21847e-06	UBC/PSMB2/PSMB4/PSMD1/PSMD2/PSMA5/PSMD14/PSMB3/PSMD4/PSMA1/PSMC2/PSMA6/PSMA3/PSMB6/PSMB5/PSMB7/PSMC6/PSMD10	18
R-HSA-8941858	Regulation of RUNX3 expression and activity	18/834	55/10867	6.77472e-08	1.44888e-06	1.21847e-06	UBC/PSMB2/PSMB4/PSMD1/PSMD2/PSMA5/PSMD14/PSMB3/PSMD4/PSMA1/PSMC2/PSMA6/PSMA3/PSMB6/PSMB5/PSMB7/PSMC6/PSMD10	18
R-HSA-2454202	Fc epsilon receptor (FCERI) signaling	30/834	134/10867	6.90415e-08	1.44888e-06	1.21847e-06	PAK1/MAPK10/MAPK9/UBC/PSMB2/PSMB4/PSMD1/PSMD2/PSMA5/SKP1/PPP3CA/ITPR1/PSMD14/PSMB3/PSMD4/MAP2K4/PSMA1/PSMC2/PSMA6/PSMA3/CUL1/KRAS/PSMB6/PSMB5/MAPK3/FBXW11/PSMB7/LAT2/PSMC6/PSMD10	30
R-HSA-69017	CDK-mediated phosphorylation and removal of Cdc6	21/834	73/10867	7.03233e-08	1.44888e-06	1.21847e-06	UBC/PSMB2/PSMB4/PSMD1/PSMD2/PSMA5/ANAPC5/PSMD14/PSMB3/PSMD4/PSMA1/PSMC2/ANAPC1/PSMA6/PSMA3/CCNA1/PSMB6/PSMB5/PSMB7/PSMC6/PSMD10	21
R-HSA-8939902	Regulation of RUNX2 expression and activity	21/834	73/10867	7.03233e-08	1.44888e-06	1.21847e-06	WWP1/UBC/PSMB2/PSMB4/PSMD1/PSMD2/PSMA5/SKP1/PSMD14/PSMB3/PSMD4/PSMA1/PSMC2/PSMA6/PSMA3/CUL1/PSMB6/PSMB5/PSMB7/PSMC6/PSMD10	21
R-HSA-5678895	Defective CFTR causes cystic fibrosis	19/834	61/10867	7.22544e-08	1.46541e-06	1.23237e-06	ERLEC1/UBC/PSMB2/PSMB4/PSMD1/PSMD2/PSMA5/PSMD14/PSMB3/PSMD4/PSMA1/PSMC2/PSMA6/PSMA3/PSMB6/PSMB5/PSMB7/PSMC6/PSMD10	19
R-HSA-450408	AUF1 (hnRNP D0) binds and destabilizes mRNA	18/834	56/10867	9.27654e-08	1.85245e-06	1.55786e-06	UBC/PSMB2/PSMB4/PSMD1/PSMD2/PSMA5/PSMD14/PSMB3/PSMD4/PSMA1/PSMC2/PSMA6/PSMA3/PSMB6/PSMB5/PSMB7/PSMC6/PSMD10	18
R-HSA-174154	APC/C:Cdc20 mediated degradation of Securin	20/834	68/10867	9.58693e-08	1.85729e-06	1.56192e-06	UBC/PSMB2/PSMB4/PSMD1/PSMD2/PSMA5/ANAPC5/PSMD14/PSMB3/PSMD4/PSMA1/PSMC2/ANAPC1/PSMA6/PSMA3/PSMB6/PSMB5/PSMB7/PSMC6/PSMD10	20
R-HSA-69615	G1/S DNA Damage Checkpoints	20/834	68/10867	9.58693e-08	1.85729e-06	1.56192e-06	UBC/PSMB2/PSMB4/PSMD1/PSMD2/PSMA5/PSMD14/PSMB3/PSMD4/CDKN1B/PSMA1/PSMC2/PSMA6/PSMA3/CCNA1/PSMB6/PSMB5/PSMB7/PSMC6/PSMD10	20
R-HSA-5607764	CLEC7A (Dectin-1) signaling	25/834	101/10867	1.0859e-07	2.07279e-06	1.74316e-06	UBC/PSMB2/PSMB4/PSMD1/PSMD2/UBA3/PSMA5/SKP1/PPP3CA/ITPR1/PSMD14/PSMB3/PSMD4/PSMA1/PSMC2/PSMA6/PSMA3/MAP3K14/CUL1/PSMB6/PSMB5/FBXW11/PSMB7/PSMC6/PSMD10	25
R-HSA-350562	Regulation of ornithine decarboxylase (ODC)	17/834	51/10867	1.15716e-07	2.17679e-06	1.83062e-06	PSMB2/PSMB4/PSMD1/PSMD2/PSMA5/PSMD14/PSMB3/PSMD4/PSMA1/PSMC2/PSMA6/PSMA3/PSMB6/PSMB5/PSMB7/PSMC6/PSMD10	17
R-HSA-69541	Stabilization of p53	18/834	57/10867	1.25978e-07	2.33598e-06	1.96449e-06	UBC/PSMB2/PSMB4/PSMD1/PSMD2/PSMA5/PSMD14/PSMB3/PSMD4/PSMA1/PSMC2/PSMA6/PSMA3/PSMB6/PSMB5/PSMB7/PSMC6/PSMD10	18
R-HSA-9013694	Signaling by NOTCH4	22/834	82/10867	1.35979e-07	2.48592e-06	2.09059e-06	UBC/SNW1/PSMB2/PSMB4/PSMD1/PSMD2/YWHAZ/PSMA5/SKP1/PSMD14/PSMB3/PSMD4/PSMA1/PSMC2/PSMA6/PSMA3/CUL1/PSMB6/PSMB5/PSMB7/PSMC6/PSMD10	22
R-HSA-9707564	Cytoprotection by HMOX1	28/834	124/10867	1.55583e-07	2.80482e-06	2.35877e-06	KEAP1/UBC/PSMB2/PSMB4/PSMD1/LRPPRC/COX7A2L/COX6B1/PSMD2/COX5A/PSMA5/SKP1/PSMD14/PSMB3/PSMD4/PSMA1/PSMC2/COX19/PSMA6/PSMA3/CUL1/PSMB6/PSMB5/SCO1/PSMB7/PSMC6/PSMD10/COX6C	28
R-HSA-5358346	Hedgehog ligand biogenesis	19/834	65/10867	2.2334e-07	3.97117e-06	3.33964e-06	ERLEC1/UBC/PSMB2/PSMB4/PSMD1/PSMD2/PSMA5/PSMD14/PSMB3/PSMD4/PSMA1/PSMC2/PSMA6/PSMA3/PSMB6/PSMB5/PSMB7/PSMC6/PSMD10	19
R-HSA-351202	Metabolism of polyamines	18/834	59/10867	2.26956e-07	3.98094e-06	3.34785e-06	PSMB2/PSMB4/PSMD1/PSMD2/PSMA5/PSMD14/PSMB3/PSMD4/PSMA1/PSMC2/PSMA6/PSMA3/PSMB6/PSMB5/PSMB7/AMD1/PSMC6/PSMD10	18
R-HSA-5628897	TP53 Regulates Metabolic Genes	22/834	87/10867	4.20432e-07	7.27627e-06	6.11912e-06	PRKAA1/RRAGB/RRAGA/YWHAQ/AGO2/LRPPRC/COX7A2L/PRDX5/COX6B1/YWHAZ/COX5A/YWHAG/TXN/RHEB/TSC2/COX19/SESN1/MTOR/SCO1/PRDX2/MLST8/COX6C	22
R-HSA-174178	APC/C:Cdh1 mediated degradation of Cdc20 and other APC/C:Cdh1 targeted proteins in late mitosis/early G1	20/834	74/10867	4.41945e-07	7.54795e-06	6.3476e-06	UBC/PSMB2/PSMB4/PSMD1/PSMD2/PSMA5/ANAPC5/PSMD14/PSMB3/PSMD4/PSMA1/PSMC2/ANAPC1/PSMA6/PSMA3/PSMB6/PSMB5/PSMB7/PSMC6/PSMD10	20
R-HSA-5658442	Regulation of RAS by GAPs	19/834	68/10867	4.87246e-07	8.21358e-06	6.90737e-06	UBC/PSMB2/PSMB4/PSMD1/PSMD2/PSMA5/PSMD14/PSMB3/PSMD4/PSMA1/PSMC2/PSMA6/PSMA3/KRAS/PSMB6/PSMB5/PSMB7/PSMC6/PSMD10	19
R-HSA-450531	Regulation of mRNA stability by proteins that bind AU-rich elements	22/834	88/10867	5.20672e-07	8.66452e-06	7.2866e-06	EXOSC5/UBC/PSMB2/PSMB4/PSMD1/PSMD2/YWHAZ/PSMA5/PSMD14/PSMB3/PSMD4/PSMA1/PSMC2/PSMA6/PSMA3/EXOSC1/EXOSC8/PSMB6/PSMB5/PSMB7/PSMC6/PSMD10	22
R-HSA-5668541	TNFR2 non-canonical NF-kB pathway	24/834	102/10867	5.35078e-07	8.79153e-06	7.39342e-06	UBC/PSMB2/PSMB4/PSMD1/PSMD2/UBA3/PSMA5/SKP1/TNFRSF6B/PSMD14/PSMB3/PSMD4/PSMA1/PSMC2/PSMA6/PSMA3/MAP3K14/CUL1/PSMB6/PSMB5/FBXW11/PSMB7/PSMC6/PSMD10	24
R-HSA-2871837	FCERI mediated NF-kB activation	21/834	82/10867	6.1172e-07	9.92516e-06	8.34676e-06	UBC/PSMB2/PSMB4/PSMD1/PSMD2/PSMA5/SKP1/PSMD14/PSMB3/PSMD4/PSMA1/PSMC2/PSMA6/PSMA3/CUL1/PSMB6/PSMB5/FBXW11/PSMB7/PSMC6/PSMD10	21
R-HSA-5687128	MAPK6/MAPK4 signaling	22/834	89/10867	6.42414e-07	1.02945e-05	8.65735e-06	PAK1/UBC/AGO2/CCND3/PSMB2/PSMB4/PSMD1/PSMD2/PSMA5/KALRN/PSMD14/PSMB3/PSMD4/PSMA1/PSMC2/PSMA6/PSMA3/PSMB6/PSMB5/PSMB7/PSMC6/PSMD10	22
R-HSA-69275	G2/M Transition	36/834	196/10867	6.92006e-07	1.09539e-05	9.21194e-06	PKMYT1/UBC/PSMB2/PSMB4/PSMD1/PAFAH1B1/TUBGCP4/PSMD2/PSMA5/SKP1/YWHAG/PSMD14/PSMB3/PSMD4/DYNC1I2/HSP90AB1/CEP41/PSMA1/PSMC2/CEP131/PSMA6/PSMA3/CCNA1/CUL1/CEP76/HSP90AA1/PSMB6/PSMB5/HAUS7/CDK11A/FBXW11/PSMB7/CEP164/PSMC6/PSMD10/PPP1CB	36
R-HSA-4608870	Asymmetric localization of PCP proteins	18/834	64/10867	8.74676e-07	1.36168e-05	1.14513e-05	UBC/PSMB2/PSMB4/PSMD1/PSMD2/PSMA5/PSMD14/PSMB3/PSMD4/PSMA1/PSMC2/PSMA6/PSMA3/PSMB6/PSMB5/PSMB7/PSMC6/PSMD10	18
R-HSA-8852276	The role of GTSE1 in G2/M progression after G2 checkpoint	20/834	77/10867	8.85901e-07	1.36168e-05	1.14513e-05	UBC/PSMB2/PSMB4/PSMD1/PSMD2/PSMA5/PSMD14/PSMB3/PSMD4/HSP90AB1/PSMA1/PSMC2/PSMA6/PSMA3/HSP90AA1/PSMB6/PSMB5/PSMB7/PSMC6/PSMD10	20
R-HSA-453274	Mitotic G2-G2/M phases	36/834	198/10867	8.91703e-07	1.36168e-05	1.14513e-05	PKMYT1/UBC/PSMB2/PSMB4/PSMD1/PAFAH1B1/TUBGCP4/PSMD2/PSMA5/SKP1/YWHAG/PSMD14/PSMB3/PSMD4/DYNC1I2/HSP90AB1/CEP41/PSMA1/PSMC2/CEP131/PSMA6/PSMA3/CCNA1/CUL1/CEP76/HSP90AA1/PSMB6/PSMB5/HAUS7/CDK11A/FBXW11/PSMB7/CEP164/PSMC6/PSMD10/PPP1CB	36
R-HSA-5619084	ABC transporter disorders	20/834	78/10867	1.10685e-06	1.67057e-05	1.4049e-05	ERLEC1/UBC/PSMB2/PSMB4/PSMD1/PSMD2/PSMA5/ABCA12/PSMD14/PSMB3/PSMD4/PSMA1/PSMC2/PSMA6/PSMA3/PSMB6/PSMB5/PSMB7/PSMC6/PSMD10	20
R-HSA-4086400	PCP/CE pathway	22/834	92/10867	1.18104e-06	1.76206e-05	1.48184e-05	CLTA/UBC/PSMB2/PSMB4/PSMD1/CLTB/PSMD2/PSMA5/PSMD14/PSMB3/PSMD4/PSMA1/PSMC2/PSMA6/PSMA3/AP2S1/PSMB6/PSMB5/PRKCB/PSMB7/PSMC6/PSMD10	22
R-HSA-69481	G2/M Checkpoints	32/834	168/10867	1.25837e-06	1.85609e-05	1.56092e-05	PKMYT1/YWHAQ/UBC/ORC5/PSMB2/MCM4/PSMB4/UBE2V2/PSMD1/PSMD2/YWHAZ/PSMA5/RPA2/MCM8/PIAS4/MCM7/YWHAG/ORC2/PSMD14/PSMB3/RPA3/PSMD4/PSMA1/PSMC2/PSMA6/PSMA3/PSMB6/PSMB5/PSMB7/BABAM2/PSMC6/PSMD10	32
R-HSA-6807070	PTEN Regulation	28/834	140/10867	2.12992e-06	3.10634e-05	2.61234e-05	RRAGB/RRAGA/UBC/AGO2/PSMB2/PSMB4/PSMD1/PSMD2/PSMA5/RNF2/PSMD14/PSMB3/PSMD4/RHEB/PSMA1/PSMC2/PSMA6/PSMA3/GATAD2B/MTOR/PSMB6/PSMB5/MAPK3/PSMB7/PML/MLST8/PSMC6/PSMD10	28
R-HSA-9020702	Interleukin-1 signaling	23/834	103/10867	2.43038e-06	3.50514e-05	2.94772e-05	MAP2K1/UBC/PSMB2/PSMB4/PSMD1/PSMD2/PSMA5/SKP1/PSMD14/PSMB3/PSMD4/MAP2K4/PSMA1/PSMC2/PSMA6/PSMA3/CUL1/PSMB6/PSMB5/FBXW11/PSMB7/PSMC6/PSMD10	23
R-HSA-5621481	C-type lectin receptors (CLRs)	28/834	142/10867	2.85409e-06	4.071e-05	3.42359e-05	PAK1/UBC/ICAM3/PSMB2/PSMB4/PSMD1/PSMD2/UBA3/PSMA5/SKP1/PPP3CA/ITPR1/PSMD14/PSMB3/PSMD4/PSMA1/PSMC2/PSMA6/PSMA3/MAP3K14/CUL1/KRAS/PSMB6/PSMB5/FBXW11/PSMB7/PSMC6/PSMD10	28
R-HSA-8948751	Regulation of PTEN stability and activity	18/834	69/10867	2.90063e-06	4.0924e-05	3.44159e-05	UBC/PSMB2/PSMB4/PSMD1/PSMD2/PSMA5/PSMD14/PSMB3/PSMD4/PSMA1/PSMC2/PSMA6/PSMA3/PSMB6/PSMB5/PSMB7/PSMC6/PSMD10	18
R-HSA-195253	Degradation of beta-catenin by the destruction complex	20/834	83/10867	3.16514e-06	4.41759e-05	3.71506e-05	UBC/PSMB2/PSMB4/PSMD1/PSMD2/PSMA5/SKP1/PSMD14/PSMB3/PSMD4/PSMA1/PSMC2/PSMA6/PSMA3/CUL1/PSMB6/PSMB5/PSMB7/PSMC6/PSMD10	20
R-HSA-5610787	Hedgehog 'off' state	24/834	113/10867	3.77647e-06	5.21474e-05	4.38544e-05	UBC/PSMB2/PSMB4/PSMD1/PSMD2/PSMA5/SKP1/GNAS/PSMD14/PSMB3/PSMD4/PSMA1/PSMC2/PSMA6/ADCY1/PSMA3/CUL1/NUMB/PRKAR1A/PSMB6/PSMB5/PSMB7/PSMC6/PSMD10	24
R-HSA-983168	Antigen processing: Ubiquitination & Proteasome degradation	47/834	309/10867	4.20654e-06	5.74746e-05	4.83344e-05	HACE1/TRIM37/ASB1/KEAP1/WWP1/UBC/PSMB2/CUL2/RNF19A/PSMB4/UBE2V2/PSMD1/FBXO11/ZBTB16/RNF41/CBLB/RNF14/HECTD1/CUL5/PSMD2/UBA3/PSMA5/SKP1/UBE2E2/ANAPC5/UBE2K/PSMD14/HERC1/PSMB3/PSMD4/PSMA1/PSMC2/ANAPC1/PSMA6/TRIM32/PSMA3/CUL1/PSMB6/UBE2Z/PSMB5/ELOC/ASB8/FBXW11/PSMB7/UBE2D4/PSMC6/PSMD10	47
R-HSA-69620	Cell Cycle Checkpoints	45/834	294/10867	5.69078e-06	7.6944e-05	6.47076e-05	DYNC1I1/PKMYT1/YWHAQ/UBC/ORC5/PSMB2/MCM4/PSMB4/UBE2V2/PSMD1/PAFAH1B1/PSMD2/YWHAZ/PSMA5/NDEL1/RPA2/MCM8/PIAS4/MCM7/YWHAG/ORC2/ANAPC5/PSMD14/PSMB3/RPA3/PSMD4/DYNC1I2/CDKN1B/PSMA1/PSMC2/ANAPC1/PSMA6/PSMA3/CCNA1/KIF2A/PSMB6/PSMB5/DYNC1LI2/PSMB7/MAD1L1/BUB3/BABAM2/PSMC6/PSMD10/NUP133	45
R-HSA-109581	Apoptosis	32/834	180/10867	5.87123e-06	7.85655e-05	6.60713e-05	LMNA/CFLAR/MAGED1/YWHAQ/UBC/APPL1/DNM1L/PSMB2/PSMB4/PSMD1/BBC3/OPA1/PSMD2/YWHAZ/PSMA5/GSDME/KPNB1/YWHAG/PSMD14/PSMB3/PSMD4/PSMA1/PSMC2/PSMA6/PSMA3/PSMB6/PSMB5/MAPK3/PSMB7/DAPK1/PSMC6/PSMD10	32
R-HSA-5689603	UCH proteinases	22/834	102/10867	7.30924e-06	9.68101e-05	8.14144e-05	UCHL1/UBC/UCHL5/PSMB2/PSMB4/PSMD1/ACTB/PSMD2/PSMA5/BAP1/PSMD14/PSMB3/PSMD4/PSMA1/PSMC2/PSMA6/PSMA3/PSMB6/PSMB5/PSMB7/PSMC6/PSMD10	22
R-HSA-8951664	Neddylation	38/834	234/10867	7.5871e-06	9.94754e-05	8.36558e-05	COMMD3/ASB1/KEAP1/UBC/PSMB2/CUL2/PSMB4/COPS3/COPS5/PSMD1/FBXO11/ZBTB16/EPAS1/DCAF6/CUL5/PSMD2/UBA3/DCAF4/PSMA5/SKP1/PSMD14/PSMB3/PSMD4/PSMA1/PSMC2/PSMA6/PSMA3/CUL1/PSMB6/PSMB5/ELOC/ASB8/FBXW11/PSMB7/RBBP5/CAND1/PSMC6/PSMD10	38
R-HSA-382556	ABC-family proteins mediated transport	22/834	103/10867	8.63436e-06	0.000112074	9.42509e-05	ERLEC1/UBC/PSMB2/PSMB4/PSMD1/PSMD2/PSMA5/ABCA12/PSMD14/PSMB3/PSMD4/PSMA1/PSMC2/ABCB7/PSMA6/PSMA3/PSMB6/PSMB5/PSMB7/EIF2S3/PSMC6/PSMD10	22
R-HSA-1236974	ER-Phagosome pathway	20/834	90/10867	1.17952e-05	0.000151586	0.000127479	UBC/PSMB2/PSMB4/PSMD1/SEC61A2/SEC61G/PSMD2/PSMA5/PSMD14/PSMB3/PSMD4/PSMA1/PSMC2/PSMA6/PSMA3/PSMB6/PSMB5/PSMB7/PSMC6/PSMD10	20
R-HSA-202424	Downstream TCR signaling	21/834	98/10867	1.30567e-05	0.000166153	0.00013973	UBC/PSMB2/PSMB4/PSMD1/PSMD2/PSMA5/SKP1/PSMD14/PSMB3/PSMD4/PSMA1/PSMC2/PSMA6/PSMA3/CUL1/PSMB6/PSMB5/FBXW11/PSMB7/PSMC6/PSMD10	21
R-HSA-6799198	Complex I biogenesis	15/834	57/10867	1.72668e-05	0.000217595	0.000182991	TIMMDC1/NDUFB6/NDUFA9/NDUFA3/NDUFB11/TMEM186/NDUFAF2/NDUFA12/NDUFAB1/NDUFAF1/NDUFB5/NDUFS4/NDUFA1/NDUFV2/NDUFC1	15
R-HSA-5632684	Hedgehog 'on' state	19/834	85/10867	1.7763e-05	0.000221695	0.000186439	UBC/PSMB2/PSMB4/PSMD1/PSMD2/PSMA5/PSMD14/PSMB3/PSMD4/PSMA1/PSMC2/PSMA6/PSMA3/NUMB/PSMB6/PSMB5/PSMB7/PSMC6/PSMD10	19
R-HSA-3700989	Transcriptional Regulation by TP53	51/834	365/10867	1.91251e-05	0.000236422	0.000198824	PRKAA1/RABGGTB/RRAGB/RRAGA/SMYD2/POLR2B/YWHAQ/UBC/AGO2/PIP4K2C/HIPK2/BBC3/LRPPRC/TBP/COX7A2L/PRDX5/COX6B1/YWHAZ/COX5A/EHMT2/RPA2/YWHAG/TXN/ERCC2/POLR2C/RPA3/RHEB/RFFL/CDKN1B/NDRG1/TAF7/TSC2/CDK5/COX19/CCNA1/SESN1/GATAD2B/MEAF6/MTOR/ERCC3/SCO1/BRPF3/CNOT10/ELOC/CNOT7/PRDX2/PML/MLST8/RBL2/CDK5R1/COX6C	51
R-HSA-2467813	Separation of Sister Chromatids	32/834	191/10867	2.07092e-05	0.00025359	0.000213261	DYNC1I1/UBC/PSMB2/PSMB4/PSMD1/PAFAH1B1/PSMD2/PSMA5/NDEL1/ANAPC5/PSMD14/PSMB3/PSMD4/DYNC1I2/PSMA1/WAPL/PSMC2/RAD21/ANAPC1/PSMA6/PSMA3/KIF2A/PSMB6/PSMB5/DYNC1LI2/PDS5B/PSMB7/MAD1L1/BUB3/PSMC6/PSMD10/NUP133	32
R-HSA-68882	Mitotic Anaphase	37/834	236/10867	2.23777e-05	0.00027146	0.00022829	DYNC1I1/LMNA/UBC/PSMB2/PSMB4/PSMD1/PAFAH1B1/PSMD2/SPAST/CHMP4B/PSMA5/NDEL1/KPNB1/ANAPC5/PSMD14/PSMB3/PSMD4/DYNC1I2/PSMA1/WAPL/PSMC2/RAD21/ANAPC1/CHMP2B/PSMA6/PSMA3/KIF2A/PSMB6/PSMB5/DYNC1LI2/PDS5B/PSMB7/MAD1L1/BUB3/PSMC6/PSMD10/NUP133	37
R-HSA-2555396	Mitotic Metaphase and Anaphase	37/834	237/10867	2.46165e-05	0.000295853	0.000248804	DYNC1I1/LMNA/UBC/PSMB2/PSMB4/PSMD1/PAFAH1B1/PSMD2/SPAST/CHMP4B/PSMA5/NDEL1/KPNB1/ANAPC5/PSMD14/PSMB3/PSMD4/DYNC1I2/PSMA1/WAPL/PSMC2/RAD21/ANAPC1/CHMP2B/PSMA6/PSMA3/KIF2A/PSMB6/PSMB5/DYNC1LI2/PDS5B/PSMB7/MAD1L1/BUB3/PSMC6/PSMD10/NUP133	37
R-HSA-9612973	Autophagy	27/834	151/10867	2.78411e-05	0.000331539	0.000278815	PGAM5/PRKAA1/RRAGB/TOMM20/VDAC1/DYNC1I1/RRAGA/UVRAG/UBC/MAP1LC3B/BECN1/EPAS1/CHMP4B/MVB12A/DYNC1I2/RHEB/HSP90AB1/VPS37D/MTERF3/TSC2/CHMP2B/GABARAPL2/HSP90AA1/MTOR/DYNC1LI2/ATG10/MLST8	27
R-HSA-8878159	Transcriptional regulation by RUNX3	20/834	96/10867	3.2206e-05	0.000380031	0.000319594	UBC/SNW1/PSMB2/PSMB4/PSMD1/PSMD2/PSMA5/PSMD14/PSMB3/PSMD4/PSMA1/PSMC2/PSMA6/PSMA3/KRAS/PSMB6/PSMB5/PSMB7/PSMC6/PSMD10	20
R-HSA-1236975	Antigen processing-Cross presentation	21/834	105/10867	3.923e-05	0.000458743	0.000385789	UBC/PSMB2/PSMB4/CTSL/PSMD1/SEC61A2/SEC61G/PSMD2/PSMA5/PSMD14/PSMB3/PSMD4/PSMA1/PSMC2/PSMA6/PSMA3/PSMB6/PSMB5/PSMB7/PSMC6/PSMD10	21
R-HSA-3858494	Beta-catenin independent WNT signaling	26/834	146/10867	4.19119e-05	0.000485729	0.000408483	CLTA/UBC/AGO2/PSMB2/PSMB4/PSMD1/CLTB/PSMD2/PSMA5/PPP3CA/ITPR1/PSMD14/PSMB3/PSMD4/PSMA1/PSMC2/PSMA6/PSMA3/AP2S1/KRAS/PSMB6/PSMB5/PRKCB/PSMB7/PSMC6/PSMD10	26
R-HSA-983169	Class I MHC mediated antigen processing & presentation	51/834	377/10867	4.59815e-05	0.000528177	0.000444181	HACE1/TRIM37/ASB1/KEAP1/WWP1/UBC/PSMB2/CUL2/RNF19A/PSMB4/CTSL/UBE2V2/PSMD1/SEC31A/FBXO11/ZBTB16/RNF41/SEC61A2/CBLB/SEC61G/RNF14/HECTD1/CUL5/PSMD2/UBA3/PSMA5/SKP1/UBE2E2/ANAPC5/UBE2K/PSMD14/HERC1/PSMB3/PSMD4/PSMA1/PSMC2/ANAPC1/PSMA6/TRIM32/PSMA3/CUL1/PSMB6/UBE2Z/PSMB5/ELOC/ASB8/FBXW11/PSMB7/UBE2D4/PSMC6/PSMD10	51
R-HSA-446652	Interleukin-1 family signaling	25/834	141/10867	6.30772e-05	0.000718195	0.00060398	MAP2K1/UBC/PSMB2/PSMB4/PSMD1/SIGIRR/PSMD2/PSMA5/SKP1/PSMD14/PSMB3/PSMD4/MAP2K4/IL18/PSMA1/PSMC2/PSMA6/PSMA3/CUL1/PSMB6/PSMB5/FBXW11/PSMB7/PSMC6/PSMD10	25
R-HSA-5689880	Ub-specific processing proteases	34/834	220/10867	6.41327e-05	0.000723863	0.000608747	VDAC3/TADA3/TOMM20/VDAC1/KEAP1/UBC/PSMB2/PSMB4/PSMD1/VDAC2/BECN1/PSMD2/MAT2B/MUL1/PTRH2/PSMA5/PSMD14/PSMB3/CYLD/PSMD4/PSMA1/PSMC2/POLB/PSMA6/PSMA3/CCNA1/SNX3/PSMB6/PSMB5/PSMB7/USP8/PSMC6/PSMD10/USP49	34
R-HSA-5389840	Mitochondrial translation elongation	18/834	87/10867	8.68894e-05	0.000972262	0.000817643	MRPL21/TSFM/MRPL48/MRPL3/MRPL55/MRPL15/MRPS9/MRPL46/MRPS5/MRPS35/MRPS28/MRPS27/MRPS31/MRPS30/MRPL34/MRPL58/MRPS21/MRPL35	18
R-HSA-1632852	Macroautophagy	24/834	136/10867	9.49064e-05	0.00105289	0.000885451	PGAM5/PRKAA1/RRAGB/TOMM20/VDAC1/DYNC1I1/RRAGA/UVRAG/UBC/MAP1LC3B/BECN1/EPAS1/CHMP4B/DYNC1I2/RHEB/MTERF3/TSC2/CHMP2B/GABARAPL2/HSP90AA1/MTOR/DYNC1LI2/ATG10/MLST8	24
R-HSA-202403	TCR signaling	22/834	120/10867	0.00010273	0.00112487	0.000945979	PAK1/UBC/PSMB2/PSMB4/PSMD1/PSMD2/PSMA5/SKP1/PSMD14/PSMB3/PSMD4/PSMA1/PSMC2/PSMA6/PSMA3/CUL1/PSMB6/PSMB5/FBXW11/PSMB7/PSMC6/PSMD10	22
R-HSA-72766	Translation	41/834	291/10867	0.000103127	0.00112487	0.000945979	GARS1/MARS1/EPRS1/MRPL21/EIF2B4/TSFM/MRPL48/LARS1/SEC61A2/MRPL3/IARS1/MRPL55/SEC61G/RPN1/TRMT112/MRPL15/SRP68/MRPS9/MRPL46/EEF1E1/MRPS5/PPA1/MRPS35/MRPS28/SRPRA/RPL15/YARS2/MRPS27/MRPS31/RPS23/MRPS30/EIF3J/MRPL34/EIF4H/EIF3I/MRPL58/MRPS21/EIF2S3/MRPL35/SRP54/EIF3M	41
R-HSA-8878166	Transcriptional regulation by RUNX2	22/834	121/10867	0.000116671	0.00126199	0.0010613	WWP1/UBC/PSMB2/PSMB4/PSMD1/PSMD2/PSMA5/SKP1/PSMD14/PSMB3/PSMD4/PSMA1/PSMC2/PSMA6/PSMA3/CUL1/PSMB6/PSMB5/MAPK3/PSMB7/PSMC6/PSMD10	22
R-HSA-5358351	Signaling by Hedgehog	25/834	149/10867	0.00015812	0.00169619	0.00142645	ERLEC1/UBC/PSMB2/PSMB4/PSMD1/PSMD2/PSMA5/SKP1/GNAS/PSMD14/PSMB3/PSMD4/PSMA1/PSMC2/PSMA6/ADCY1/PSMA3/CUL1/NUMB/PRKAR1A/PSMB6/PSMB5/PSMB7/PSMC6/PSMD10	25
R-HSA-68886	M Phase	53/834	418/10867	0.000182447	0.00194112	0.00163242	DYNC1I1/LMNA/UBC/PSMB2/PSMB4/PSMD1/PAFAH1B1/TUBGCP4/PSMD2/SPAST/CHMP4B/PSMA5/NDEL1/KPNB1/YWHAG/ANAPC5/PSMD14/PSMB3/PSMD4/DYNC1I2/H2AZ1/CEP41/PSMA1/WAPL/PSMC2/RAD21/ANAPC1/CHMP2B/CEP131/PSMA6/PSMA3/CNEP1R1/KIF2A/CEP76/HSP90AA1/PSMB6/NUP153/PSMB5/DYNC1LI2/PDS5B/MAPK3/PRKCB/HAUS7/PSMB7/MAD1L1/BUB3/NUP42/LPIN1/CEP164/PSMC6/RAB1A/PSMD10/NUP133	53
R-HSA-5368287	Mitochondrial translation	18/834	93/10867	0.000212453	0.00224199	0.00188544	MRPL21/TSFM/MRPL48/MRPL3/MRPL55/MRPL15/MRPS9/MRPL46/MRPS5/MRPS35/MRPS28/MRPS27/MRPS31/MRPS30/MRPL34/MRPL58/MRPS21/MRPL35	18
R-HSA-5368286	Mitochondrial translation initiation	17/834	87/10867	0.000280362	0.00291128	0.0024483	MRPL21/MRPL48/MRPL3/MRPL55/MRPL15/MRPS9/MRPL46/MRPS5/MRPS35/MRPS28/MRPS27/MRPS31/MRPS30/MRPL34/MRPL58/MRPS21/MRPL35	17
R-HSA-5419276	Mitochondrial translation termination	17/834	87/10867	0.000280362	0.00291128	0.0024483	MRPL21/MRPL48/MRPL3/MRPL55/MRPL15/MRPS9/MRPL46/MRPS5/MRPS35/MRPS28/MRPS27/MRPS31/MRPS30/MRPL34/MRPL58/MRPS21/MRPL35	17
R-HSA-888590	GABA synthesis, release, reuptake and degradation	7/834	19/10867	0.000339221	0.00349452	0.00293879	STXBP1/SLC32A1/GAD2/SYT1/DNAJC5/CPLX1/SLC6A1	7
R-HSA-5688426	Deubiquitination	40/834	298/10867	0.0003509	0.00358637	0.00301603	STAMBPL1/VDAC3/UCHL1/TADA3/TOMM20/VDAC1/KEAP1/UBC/UCHL5/PSMB2/PSMB4/PSMD1/ACTB/VDAC2/BECN1/PSMD2/MAT2B/MUL1/PTRH2/PSMA5/BAP1/PSMD14/PSMB3/CYLD/PSMD4/PSMA1/PSMC2/POLB/PSMA6/PSMA3/CCNA1/SNX3/PSMB6/PSMB5/PSMB7/USP8/BABAM2/PSMC6/PSMD10/USP49	40
R-HSA-9006925	Intracellular signaling by second messengers	41/834	309/10867	0.000379336	0.0038467	0.00323496	FGFR3/RRAGB/RRAGA/UBC/AGO2/PIP4K2C/NBEA/PSMB2/PSMB4/PSMD1/CAMK2G/PSMD2/PSMA5/ITPR1/RNF2/PSMD14/PSMB3/PSMD4/RHEB/CDKN1B/PSMA1/PSMC2/IRS2/TSC2/PSMA6/ADCY1/PSMA3/FGF17/FGF18/GATAD2B/MTOR/PRKAR1A/PSMB6/PSMB5/MAPK3/PSMB7/CAMK2B/PML/MLST8/PSMC6/PSMD10	41
R-HSA-8854214	TBC/RABGAPs	11/834	46/10867	0.000561183	0.00564663	0.00474865	TBC1D15/RAB8B/RABGAP1/MAP1LC3B/TBC1D7/RAB11A/RAB6A/TSC2/GABARAPL2/RAB5A/RABEP1	11
R-HSA-5663202	Diseases of signal transduction by growth factor receptors and second messengers	52/834	433/10867	0.000771968	0.00769797	0.00647376	FGFR3/MAP2K1/LMNA/AGK/KLC1/POLR2B/ERLEC1/UBC/SNW1/PSMB2/PSMB4/PSMD1/SEC31A/ACTB/CAMK2G/PSMD2/MPRIP/FKBP1A/PSMA5/SKP1/PPM1B/PSMD14/POLR2C/PSMB3/PSMD4/CDKN1B/PSMA1/TFG/PSMC2/IRS2/TSC2/PSMA6/PSMA3/FGF17/FGF18/CUL1/KRAS/HSP90AA1/MTOR/PRKAR1A/PSMB6/PSMB5/MAPK3/PSMB7/CAMK2B/MLST8/SND1/NCBP2/PSMC6/ZMYM2/PSMD10/PPP1CB	52
R-HSA-9639288	Amino acids regulate mTORC1	12/834	55/10867	0.000776913	0.00769797	0.00647376	ATP6V1D/RRAGB/ATP6V1G2/RRAGA/ATP6V0C/ATP6V1H/ITFG2/RHEB/SZT2/SESN1/MTOR/MLST8	12
R-HSA-5684264	MAP3K8 (TPL2)-dependent MAPK1/3 activation	6/834	16/10867	0.000822429	0.00808721	0.0068011	MAP2K1/UBC/SKP1/MAP2K4/CUL1/FBXW11	6
R-HSA-380972	Energy dependent regulation of mTOR by LKB1-AMPK	8/834	29/10867	0.00116696	0.0113888	0.00957766	PRKAA1/RRAGB/CAB39/RRAGA/RHEB/TSC2/MTOR/MLST8	8
R-HSA-1257604	PIP3 activates AKT signaling	35/834	267/10867	0.00122937	0.0119083	0.0100146	FGFR3/RRAGB/RRAGA/UBC/AGO2/PIP4K2C/PSMB2/PSMB4/PSMD1/PSMD2/PSMA5/RNF2/PSMD14/PSMB3/PSMD4/RHEB/CDKN1B/PSMA1/PSMC2/IRS2/TSC2/PSMA6/PSMA3/FGF17/FGF18/GATAD2B/MTOR/PSMB6/PSMB5/MAPK3/PSMB7/PML/MLST8/PSMC6/PSMD10	35
R-HSA-9010553	Regulation of expression of SLITs and ROBOs	25/834	171/10867	0.00131054	0.0125989	0.0105953	UBC/PSMB2/CUL2/PSMB4/PSMD1/PSMD2/PSMA5/UPF3A/PSMD14/MAGOH/PSMB3/PSMD4/PSMA1/PSMC2/RPL15/PSMA6/PSMA3/RPS23/PSMB6/PSMB5/ELOC/PSMB7/NCBP2/PSMC6/PSMD10	25
R-HSA-8963693	Aspartate and asparagine metabolism	5/834	12/10867	0.00132007	0.0125989	0.0105953	GOT1/GOT2/ASNS/SLC25A12/NAT8L	5
R-HSA-3371571	HSF1-dependent transactivation	7/834	24/10867	0.00166005	0.0156141	0.013131	CAMK2G/HSP90AB1/HSPA2/HSP90AA1/MTOR/CAMK2B/MLST8	7
R-HSA-379716	Cytosolic tRNA aminoacylation	7/834	24/10867	0.00166005	0.0156141	0.013131	GARS1/MARS1/EPRS1/LARS1/IARS1/EEF1E1/PPA1	7
R-HSA-5619115	Disorders of transmembrane transporters	25/834	176/10867	0.00197294	0.0183256	0.0154112	ERLEC1/UBC/PSMB2/SLC9A6/PSMB4/PSMD1/PSMD2/SLC17A5/PSMA5/ABCA12/PSMD14/PSMB3/PSMD4/PSMA1/PSMC2/PSMA6/PSMA3/PSMB6/NUP153/PSMB5/PSMB7/NUP42/PSMC6/PSMD10/NUP133	25
R-HSA-381119	Unfolded Protein Response (UPR)	16/834	94/10867	0.00197656	0.0183256	0.0154112	WFS1/ASNS/EXOSC5/LMNA/SEC31A/TSPYL2/NFYC/ATF6/EXTL2/MBTPS1/SRPRA/EXOSC1/EXOSC8/HERPUD1/EIF2S3/CXXC1	16
R-HSA-9637687	Suppression of phagosomal maturation	5/834	13/10867	0.00201055	0.0185084	0.015565	UBC/ATP6V1H/VPS33B/KPNB1/RAB5A	5
R-HSA-162599	Late Phase of HIV Life Cycle	21/834	139/10867	0.00205387	0.0187741	0.0157884	POLR2B/UBC/RANBP1/TBP/CHMP4B/MVB12A/GTF2B/ERCC2/POLR2C/VPS37D/CHMP5/TAF7/GTF2A2/CHMP2B/PDCD6IP/NUP153/ERCC3/ELOC/NUP42/NCBP2/NUP133	21
R-HSA-157118	Signaling by NOTCH	31/834	236/10867	0.00220648	0.020028	0.016843	ATP2A2/DNER/UBC/AGO2/SNW1/NBEA/PSMB2/PSMB4/PSMD1/PSMD2/YWHAZ/PSMA5/SKP1/PSMD14/PSMB3/PSMD4/H2AZ1/PSMA1/RAB6A/PSMC2/POGLUT1/PSMA6/PSMA3/CUL1/NUMB/PSMB6/PSMB5/DTX2/PSMB7/PSMC6/PSMD10	31
R-HSA-381042	PERK regulates gene expression	8/834	32/10867	0.00232853	0.0209891	0.0176512	ASNS/EXOSC5/NFYC/ATF6/EXOSC1/EXOSC8/HERPUD1/EIF2S3	8
R-HSA-376176	Signaling by ROBO receptors	29/834	218/10867	0.00249572	0.022341	0.0187881	NELL2/PAK1/PAK4/UBC/PSMB2/CUL2/PSMB4/PSMD1/PSMD2/PFN2/PSMA5/UPF3A/PSMD14/MAGOH/PSMB3/PSMD4/PSMA1/PSMC2/RPL15/PSMA6/PSMA3/RPS23/PSMB6/PSMB5/ELOC/PSMB7/NCBP2/PSMC6/PSMD10	29
R-HSA-8878171	Transcriptional regulation by RUNX1	31/834	239/10867	0.00268848	0.0239017	0.0201006	UBC/AGO2/CCND3/PSMB2/HIPK2/PSMB4/CTSL/PSMD1/CLDN5/ASH2L/PSMD2/PSMA5/RNF2/PSMD14/PSMB3/PSMD4/H2AZ1/GP1BA/PSMA1/PSMC2/PSMA6/PSMA3/PSMB6/PSMB5/PRKCB/PRMT6/PSMB7/RBBP5/PML/PSMC6/PSMD10	31
R-HSA-9007101	Rab regulation of trafficking	19/834	124/10867	0.00278932	0.0246295	0.0207127	TBC1D15/DENND2A/TRAPPC6B/RAB8B/TRAPPC13/RAB13/RABGAP1/TRAPPC11/MAP1LC3B/DENND4C/TBC1D7/RAB11A/RAB6A/TSC2/GABARAPL2/RAB5A/RABEP1/TRAPPC12/RAB1A	19
R-HSA-68962	Activation of the pre-replicative complex	8/834	33/10867	0.00287063	0.0251762	0.0211724	ORC5/MCM4/RPA2/MCM8/MCM7/ORC2/RPA3/POLE3	8
R-HSA-9679504	Translation of Replicase and Assembly of the Replication Transcription Complex	5/834	14/10867	0.00293172	0.0253691	0.0213347	UVRAG/MAP1LC3B/BECN1/CHMP4B/CHMP2B	5
R-HSA-9694676	Translation of Replicase and Assembly of the Replication Transcription Complex	5/834	14/10867	0.00293172	0.0253691	0.0213347	UVRAG/MAP1LC3B/BECN1/CHMP4B/CHMP2B	5
R-HSA-9694516	SARS-CoV-2 Infection	13/834	72/10867	0.00297893	0.0256069	0.0215347	UVRAG/UBC/TUSC3/CTSL/STT3A/DDX5/MAP1LC3B/BECN1/SRPK1/RPN1/CHMP4B/CHMP2B/ST6GALNAC4	13
R-HSA-165159	MTOR signalling	9/834	41/10867	0.00331191	0.028282	0.0237843	PRKAA1/RRAGB/CAB39/RRAGA/FKBP1A/RHEB/TSC2/MTOR/MLST8	9
R-HSA-380994	ATF4 activates genes in response to endoplasmic reticulum stress	7/834	27/10867	0.00347919	0.0295163	0.0248223	ASNS/EXOSC5/NFYC/ATF6/EXOSC1/EXOSC8/HERPUD1	7
R-HSA-5218859	Regulated Necrosis	11/834	57/10867	0.00357956	0.0301706	0.0253725	FLOT1/CFLAR/UBC/CHMP4B/GSDME/IL18/CHMP2B/PDCD6IP/HSP90AA1/FLOT2/SDCBP	11
R-HSA-8856828	Clathrin-mediated endocytosis	21/834	146/10867	0.00375383	0.0314353	0.0264361	AMPH/SGIP1/DNM3/UBQLN1/CLTA/NECAP1/UBC/TOR1A/ARPC1A/COPS3/COPS5/ACTB/CLTB/SH3KBP1/SYT1/AP2S1/SCARB2/WASL/RAB5A/OCRL/EPS15	21
R-HSA-8939236	RUNX1 regulates transcription of genes involved in differentiation of HSCs	19/834	130/10867	0.00476013	0.0396067	0.033308	UBC/PSMB2/PSMB4/PSMD1/PSMD2/PSMA5/PSMD14/PSMB3/PSMD4/H2AZ1/PSMA1/PSMC2/PSMA6/PSMA3/PSMB6/PSMB5/PSMB7/PSMC6/PSMD10	19
R-HSA-390450	Folding of actin by CCT/TriC	4/834	10/10867	0.00496984	0.0410882	0.034554	ACTB/CCT8/CCT2/CCT6A	4
R-HSA-162588	Budding and maturation of HIV virion	7/834	29/10867	0.00534595	0.043369	0.036472	UBC/CHMP4B/MVB12A/VPS37D/CHMP5/CHMP2B/PDCD6IP	7
R-HSA-5213460	RIPK1-mediated regulated necrosis	7/834	29/10867	0.00534595	0.043369	0.036472	FLOT1/CFLAR/UBC/PDCD6IP/HSP90AA1/FLOT2/SDCBP	7
R-HSA-5675482	Regulation of necroptotic cell death	7/834	29/10867	0.00534595	0.043369	0.036472	FLOT1/CFLAR/UBC/PDCD6IP/HSP90AA1/FLOT2/SDCBP	7
R-HSA-9679506	SARS-CoV Infections	21/834	151/10867	0.00558228	0.045005	0.0378478	UVRAG/UBC/TUSC3/CTSL/STT3A/DDX5/MAP1LC3B/BECN1/SRPK1/ATP1A1/RPN1/CHMP4B/FKBP1A/IFNAR2/HSP90AB1/CHMP2B/ST6GALNAC4/ATP1B1/AP2S1/GATAD2B/HSP90AA1	21
R-HSA-162587	HIV Life Cycle	21/834	152/10867	0.00602422	0.0482681	0.040592	POLR2B/UBC/RANBP1/TBP/CHMP4B/MVB12A/GTF2B/ERCC2/POLR2C/VPS37D/CHMP5/TAF7/GTF2A2/CHMP2B/PDCD6IP/NUP153/ERCC3/ELOC/NUP42/NCBP2/NUP133	21

## Sheet: Supplementary Table 7
Supplementary Table 6. Downstream genes of HIF1a in pH-susceptible gene set.
© 2000-2022 QIAGEN. All rights reserved.
Genes in dataset	Prediction (based on measurement direction)	Expr Other	Findings
SLC29A1	Inhibited	0.88	Downregulates (3)
ASNS	Activated	0.83	Upregulates (1)
ATP5F1B	Affected	0.82	Regulates (1)
ATP2A2	Activated	0.82	Upregulates (1)
NDUFV1	Inhibited	0.82	Downregulates (1)
PFKP	Affected	0.81	Regulates (1)
RRAGB	Activated	0.81	Upregulates (5)
ENO2	Affected	0.79	Regulates (2)
CTPS1	Affected	0.75	Regulates (1)
PDHA1	Activated	0.74	Upregulates (1)
NDUFB6	Inhibited	0.74	Downregulates (1)
COX5A	Inhibited	0.72	Downregulates (1)
UQCRC1	Inhibited	0.72	Downregulates (1)
PGK1	Activated	0.72	Upregulates (15)
ALDOA	Activated	0.71	Upregulates (11)
ATP5F1A	Affected	0.71	Regulates (1)
ITPR1	Affected	0.71	Regulates (2)
TXN	Activated	0.71	Upregulates (1)
LDHA	Activated	0.71	Upregulates (23)
RIOK3	Activated	0.7	Upregulates (2)
CDKN1B	Activated	0.7	Upregulates (4)
L1CAM	Activated	0.7	Upregulates (7)
FHL2	Activated	0.7	Upregulates (1)
NDUFA4	Inhibited	0.69	Downregulates (1)
ATP5PF	Inhibited	0.69	Downregulates (1)
IRS2	Activated	0.69	Upregulates (2)
NDUFA12	Inhibited	0.68	Downregulates (1)
SDHA	Inhibited	0.68	Downregulates (1)
ALOX5AP	Activated	0.67	Upregulates (3)
NDUFAF1	Inhibited	0.67	Downregulates (1)
UQCRC2	Affected	0.67	Regulates (1)
ZNF667	Activated	0.67	Upregulates (6)
SRD5A1	Activated	0.66	Upregulates (1)
FHL1	Activated	0.66	Upregulates (2)
SPACA9	Activated	0.66	Upregulates (1)
EDN1	Inhibited	-0.65	Upregulates (16)
ERGIC1	Inhibited	-0.65	Upregulates (1)
SLC2A1	Inhibited	-0.66	Upregulates (39)
TGFB3	Inhibited	-0.67	Upregulates (1)
JUP	Affected	-0.69	Regulates (1)
AHR	Affected	-0.69	Regulates (1)
SLC16A3	Inhibited	-0.71	Upregulates (2)
MCM7	Affected	-0.71	Regulates (1)
AGT	Inhibited	-0.71	Upregulates (5)
ACO1	Affected	-0.71	Regulates (1)
APOE	Inhibited	-0.72	Upregulates (2)
AK4	Inhibited	-0.73	Upregulates (2)
NTRK2	Inhibited	-0.73	Upregulates (2)
ADAM15	Inhibited	-0.74	Upregulates (1)
ENO1	Inhibited	-0.74	Upregulates (18)
HMGCL	Inhibited	-0.74	Upregulates (1)
GPER1	Inhibited	-0.76	Upregulates (2)
ALDOC	Inhibited	-0.76	Upregulates (6)
GSTM3	Affected	-0.77	Regulates (1)
SLC39A7	Inhibited	-0.77	Upregulates (1)
MCL1	Inhibited	-0.77	Upregulates (1)
NUCKS1	Inhibited	-0.77	Upregulates (1)
BGN	Inhibited	-0.77	Upregulates (1)
NFKBIA	Activated	-0.78	Downregulates (1)
PFKL	Inhibited	-0.78	Upregulates (2)
CCND1	Activated	-0.79	Downregulates (13)
STAT1	Inhibited	-0.79	Upregulates (1)
CAVIN1	Activated	-0.8	Downregulates (1)
RIPK1	Activated	-0.8	Downregulates (1)
SDC4	Inhibited	-0.8	Upregulates (4)
AXL	Inhibited	-0.8	Upregulates (2)
DTX1	Inhibited	-0.81	Upregulates (2)
SLC27A1	Affected	-0.83	Regulates (1)
AKT1	Inhibited	-0.83	Upregulates (3)
ITGB5	Inhibited	-0.84	Upregulates (3)
NOTCH1	Inhibited	-0.84	Upregulates (4)
